# Supplementary material for: Postglacial recolonization shaped the genetic diversity of the winter moth (Operophtera brumata) in Europe
Source: Ecol Evol. 2017 Apr 1;7(10):3312–23. doi: 10.1002/ece3.2860 (PMC5433974; doi:10.1002/ece3.2860)
Supplement: Supplementary file 2 [file ECE3-7-3312-s002.xlsx]

## Sheet: Sheet1
Sample	StructurePop	GenePop	loc_01619		loc_02339		loc_28247		loc_34463		loc_07650		loc_29309		loc_02565		loc_32985		loc_00952		loc_03475		loc_12853		loc_31399		loc_02191		loc_00672		loc_01585		loc_24979		loc_12042		loc_24011		loc_03280		loc_18760		loc_05159		loc_16696		loc_03270		loc_01762
11-387-05	1	1	206	206	116	214	218	250	253	253	219	221	170	176	191	197	287	287	181	181	304	306	257	257	169	177	188	198	323	323	-9	-9	176	179	335	341	198	210	276	297	198	200	307	310	258	288	150	150	175
11-387-06	1	1	212	215	116	116	218	220	243	268	203	221	180	182	191	191	287	287	181	181	304	304	254	260	177	177	178	188	307	307	-9	-9	164	170	265	345	206	210	294	294	198	198	307	307	258	276	150	150	211
11-387-07	1	1	203	206	116	116	218	228	253	253	203	207	172	188	191	197	281	287	183	271	304	304	257	257	163	185	188	188	325	325	-9	-9	206	209	265	291	204	210	276	294	196	198	304	307	260	260	150	150	-9
11-387-08	1	1	206	212	124	124	220	244	243	253	217	219	172	182	197	203	287	287	287	291	304	304	242	260	171	171	184	188	329	329	-9	-9	182	185	335	341	194	208	294	294	196	202	295	310	258	258	150	306	178
11-387-09	1	1	212	215	124	124	218	218	253	268	203	219	168	184	191	191	287	287	183	183	304	304	257	272	169	175	184	196	323	323	-9	-9	164	164	291	291	194	202	276	297	196	204	307	325	258	262	150	150	169
11-387-10	1	1	206	215	124	214	218	252	253	263	203	219	170	180	197	200	287	287	175	333	304	304	260	260	163	169	188	198	325	333	-9	-9	164	164	257	257	202	202	276	294	198	198	292	307	258	260	150	153	157
11-387-11	1	1	212	215	116	438	234	234	253	268	203	219	170	170	191	203	287	287	183	291	304	304	254	254	179	179	180	180	333	333	-9	-9	164	164	267	267	198	218	276	294	196	198	304	319	256	258	150	150	202
11-387-12	1	1	212	212	-9	-9	216	242	-9	-9	207	239	170	170	200	203	287	287	283	377	304	304	254	260	177	177	196	196	323	327	-9	-9	173	206	267	285	196	204	276	276	196	198	295	325	260	260	150	306	175
11-387-13	1	1	212	212	126	438	218	240	253	268	219	227	172	192	191	191	281	287	181	183	304	304	242	260	169	175	180	180	325	325	-9	-9	164	170	291	351	186	202	297	297	198	200	304	310	258	258	150	156	163
11-387-14	1	1	206	212	124	438	218	270	253	268	219	221	170	172	191	194	281	287	175	183	304	304	260	260	171	171	184	188	321	337	238	238	164	170	263	343	204	204	294	297	196	204	304	307	258	258	150	150	160
11-387-15	1	1	212	215	124	126	220	244	243	253	219	219	168	180	197	200	287	287	175	329	304	304	260	260	185	185	198	198	325	325	194	194	164	221	291	291	206	216	294	294	198	206	304	307	258	258	150	306	181
11-387-16	1	1	206	215	124	438	232	234	243	333	219	219	170	180	191	191	287	287	175	183	304	304	260	260	163	163	188	198	325	329	-9	-9	164	164	267	267	198	200	276	291	196	196	292	304	260	260	150	150	178
11-387-18	1	1	206	212	116	116	220	220	313	313	221	233	170	180	200	200	287	287	289	289	304	304	254	260	163	163	184	184	325	329	-9	-9	167	173	291	291	206	210	276	297	196	204	310	322	258	258	150	150	175
11-387-19	1	1	212	215	116	124	218	218	283	303	203	225	170	180	191	191	287	287	181	181	304	304	242	254	163	175	188	188	333	381	-9	-9	164	164	257	257	196	224	276	294	202	204	307	307	258	258	150	150	175
11-387-20	1	1	209	215	116	120	218	218	268	273	209	211	170	178	200	203	281	281	175	273	304	306	254	257	173	177	188	188	325	325	-9	-9	176	179	259	261	198	212	276	297	196	198	298	322	258	258	150	150	181
11-387-21	1	1	209	215	116	124	234	238	258	268	203	219	170	180	191	197	287	287	183	183	304	304	254	257	169	177	196	196	329	329	-9	-9	173	194	337	337	196	202	276	294	198	200	304	304	256	262	150	150	166
11-387-22	1	1	206	206	116	126	216	222	243	268	219	219	174	180	194	197	281	287	179	363	304	304	254	260	163	181	188	188	319	323	206	226	164	164	259	291	198	208	288	288	198	200	307	307	260	262	159	306	181
11-387-23	1	1	206	206	124	438	218	230	243	268	203	219	170	180	191	197	287	287	175	175	304	306	257	260	171	175	188	188	325	329	-9	-9	164	173	291	333	186	206	273	297	198	198	292	292	260	260	153	306	175
11-387-24	1	1	212	215	116	438	218	232	278	278	203	219	180	184	194	197	287	287	185	277	304	304	260	260	165	169	184	196	323	329	194	206	179	179	265	265	204	206	297	297	198	198	292	307	258	260	150	306	157
11-387-25	1	1	212	215	116	116	218	262	243	243	203	221	170	174	188	188	287	287	171	181	304	304	257	260	169	177	180	180	323	333	198	206	164	164	289	289	202	218	294	300	196	198	292	292	256	260	306	306	175
11-387-26	1	1	212	212	122	124	216	238	253	308	203	219	170	180	191	197	287	287	181	181	304	304	251	260	171	177	184	190	325	329	186	194	179	179	265	265	202	216	-9	-9	198	198	304	307	258	258	159	159	175
11-387-27	1	1	212	215	124	438	218	218	268	268	211	219	172	180	197	200	287	287	181	317	304	304	260	260	177	177	180	184	359	359	194	194	164	173	259	357	206	210	294	297	198	198	292	304	258	258	150	150	166
11-387-28	1	1	212	215	124	216	238	246	243	268	203	219	172	180	188	191	287	287	-9	-9	304	304	254	257	163	173	180	184	333	333	186	230	164	179	285	335	204	218	294	294	196	198	304	307	258	260	150	150	181
11-387-29	1	1	203	215	116	124	218	242	253	273	219	227	172	174	191	197	287	287	-9	-9	304	304	254	257	171	171	184	184	327	329	186	194	164	179	339	343	194	212	-9	-9	196	196	304	316	258	260	-9	-9	-9
11-387-30	1	1	206	212	116	126	218	218	268	268	219	221	168	180	191	191	287	287	175	273	304	304	254	257	163	175	188	196	325	331	206	230	164	173	333	333	208	212	-9	-9	196	198	295	325	260	260	150	150	181
11-387-31	1	1	206	215	116	124	218	228	268	333	-9	-9	170	170	191	191	287	287	181	181	304	304	251	254	171	177	184	188	325	327	210	222	164	179	263	263	196	198	-9	-9	198	198	292	325	258	258	150	150	175
11-387-32	1	1	212	215	126	436	224	242	268	268	203	213	170	172	197	197	281	287	181	187	304	304	260	260	165	175	198	198	325	331	198	214	173	218	-9	-9	204	218	-9	-9	196	202	292	307	258	258	150	153	175
11-387-33	1	1	212	212	116	438	220	240	263	278	223	261	170	180	200	200	287	290	283	283	304	304	257	260	163	179	184	188	325	331	206	206	164	164	275	285	198	206	-9	-9	198	198	292	322	256	258	150	150	181
11-387-34	1	1	212	215	124	124	232	236	253	268	207	219	170	170	191	197	287	287	181	289	304	304	257	257	173	177	188	188	325	329	182	182	164	164	-9	-9	-9	-9	-9	-9	196	198	304	307	258	258	-9	-9	175
06-213-01	1	2	212	215	124	124	248	276	243	278	219	219	172	180	188	191	287	287	293	347	306	306	257	260	169	187	190	190	327	329	182	182	164	164	291	353	212	222	-9	-9	196	200	307	316	254	254	150	303	157
06-213-02	1	2	212	215	124	438	218	220	243	268	203	207	170	186	191	191	287	287	297	313	304	304	257	260	163	175	180	180	325	325	206	234	170	170	339	463	204	220	294	297	196	198	-9	-9	258	260	150	150	166
06-213-03	1	2	206	215	116	124	220	224	243	248	205	215	168	168	191	191	287	287	175	289	304	304	257	260	163	179	188	188	325	329	194	194	173	173	265	339	186	206	288	288	196	198	307	307	258	260	150	153	157
06-214-01	1	2	212	215	124	126	220	220	243	268	203	219	170	174	191	197	287	287	181	281	304	304	260	260	169	179	184	186	327	329	206	206	164	164	265	349	200	222	300	300	198	200	307	307	258	260	150	303	184
06-214-02	1	2	209	212	116	116	234	234	268	278	219	219	170	172	191	191	287	287	171	287	304	304	257	260	169	175	188	188	323	331	194	206	164	170	265	267	202	206	297	297	196	198	301	307	258	260	150	303	178
06-214-03	1	2	212	212	116	116	218	250	253	288	219	221	170	172	191	191	287	287	-9	-9	-9	-9	260	263	177	179	180	202	325	331	194	194	161	167	265	333	204	216	297	303	198	198	-9	-9	258	260	150	150	175
06-214-04	1	2	206	215	124	128	226	230	253	268	-9	-9	168	178	191	203	287	287	-9	-9	-9	-9	254	260	177	177	188	188	325	331	206	222	164	170	261	291	190	202	276	276	196	196	-9	-9	260	260	150	303	157
06-214-05	1	2	212	215	116	126	262	282	253	253	213	219	168	170	191	191	287	287	283	359	304	304	254	257	173	179	160	188	331	333	206	206	167	170	275	471	200	204	294	294	-9	-9	307	307	258	260	150	156	157
06-214-06	1	2	203	212	116	126	216	242	253	253	203	219	168	168	191	191	287	290	175	175	304	304	257	260	163	183	188	188	329	331	206	206	164	173	267	329	202	206	294	300	-9	-9	283	307	258	260	150	153	157
06-215-02	1	2	212	215	216	436	218	230	288	323	203	219	168	184	191	191	287	287	301	301	304	304	260	260	177	183	180	186	323	323	194	206	170	173	291	297	204	204	297	297	198	200	307	307	258	258	150	303	184
06-215-03	1	2	212	212	116	436	216	232	268	288	219	219	172	172	188	200	287	287	181	289	304	304	260	272	177	181	188	190	331	331	-9	-9	-9	-9	265	491	202	206	294	297	196	198	307	307	258	260	150	303	157
06-215-04	1	2	209	212	116	438	234	274	278	283	203	219	170	182	200	209	287	287	175	175	304	304	254	254	175	185	188	202	323	331	206	206	170	170	291	341	198	204	294	297	196	198	307	307	258	258	150	150	157
06-215-05	1	2	212	215	116	124	220	240	253	253	-9	-9	-9	-9	200	203	287	287	181	295	-9	-9	251	254	175	177	188	216	331	333	194	234	170	176	341	347	208	220	279	294	196	198	307	307	258	260	150	303	175
06-215-06	1	2	203	209	124	124	218	240	268	268	219	221	170	172	191	191	287	287	179	287	300	304	254	257	169	175	-9	-9	323	333	194	194	170	173	265	459	202	204	294	294	198	198	307	307	258	258	150	150	157
06-215-07	1	2	215	215	116	122	242	256	243	268	203	207	170	170	191	197	287	287	271	271	304	306	257	260	163	163	184	188	325	329	-9	-9	173	173	339	339	186	204	294	300	196	202	-9	-9	258	260	153	153	157
06-215-08	1	2	212	215	126	126	218	220	253	268	219	219	170	186	200	203	287	287	181	287	304	304	260	272	177	179	184	188	331	331	202	202	173	179	261	267	204	204	297	297	196	200	307	307	258	258	150	150	157
06-215-09	1	2	215	215	116	124	216	234	268	338	219	221	168	172	191	200	287	287	181	181	304	304	260	260	179	183	204	204	323	333	194	206	158	164	291	333	198	204	294	294	-9	-9	307	307	-9	-9	-9	-9	-9
06-215-10	1	2	206	215	-9	-9	256	282	268	268	219	219	174	184	197	197	287	287	317	317	304	304	257	257	175	179	188	188	323	333	194	206	176	176	265	273	202	204	294	297	198	198	-9	-9	258	258	150	153	169
06-216-01	1	2	206	215	116	124	218	218	253	288	207	219	170	170	197	197	287	287	283	345	304	304	260	260	163	179	196	196	325	329	194	206	167	173	291	365	194	198	297	297	198	198	283	301	258	258	150	153	163
06-216-02	1	2	206	212	116	116	234	246	268	273	219	219	170	190	191	197	287	287	177	283	304	306	257	260	175	177	184	188	329	329	194	210	164	170	337	345	196	208	294	294	198	198	307	307	258	260	150	303	166
06-216-03	1	2	206	212	116	116	220	226	313	328	219	219	170	170	191	191	287	287	317	317	-9	-9	254	260	169	169	180	188	331	331	206	210	170	170	265	461	202	204	294	300	196	198	283	307	258	260	150	150	175
06-216-04	1	2	212	212	438	438	220	248	268	293	203	205	180	180	191	191	287	287	179	181	304	306	257	260	177	179	188	196	325	325	206	214	170	179	291	291	208	212	294	300	198	198	283	307	260	286	150	150	157
06-216-05	1	2	212	212	116	126	242	254	243	268	213	219	170	170	188	197	287	290	183	185	304	304	254	257	177	183	184	188	325	333	186	194	164	173	265	279	200	216	294	294	196	198	283	283	258	268	150	156	175
06-216-06	1	2	203	212	124	214	234	236	253	333	213	221	170	170	191	191	287	287	281	317	304	304	260	260	163	187	188	188	329	329	214	214	173	179	265	291	194	210	276	276	196	202	-9	-9	258	258	153	303	-9
06-216-08	1	2	206	206	116	116	218	220	243	288	203	219	170	170	188	191	287	287	177	271	304	304	254	260	163	163	188	188	325	325	-9	-9	164	170	259	291	198	204	297	297	196	198	-9	-9	256	262	150	303	181
06-216-09	1	2	215	215	124	124	218	282	268	268	213	219	170	182	197	203	287	287	181	287	304	304	254	260	177	177	160	188	329	329	194	210	167	176	267	289	198	208	294	294	196	198	-9	-9	258	260	150	150	157
06-216-10	1	2	206	212	116	438	228	234	263	288	203	219	170	188	191	197	281	287	-9	-9	304	306	260	260	163	171	156	184	319	331	194	194	164	170	271	343	186	202	294	297	-9	-9	307	307	-9	-9	-9	-9	157
13-293-03	1	2	212	215	116	122	220	236	268	283	203	219	170	180	197	197	287	287	175	289	304	306	254	260	169	175	188	212	331	331	206	206	170	170	257	291	196	208	294	297	196	202	-9	-9	258	260	150	153	157
13-293-04	1	2	212	215	124	124	218	224	248	253	203	219	170	188	191	209	287	287	181	287	304	304	260	260	167	175	188	188	325	327	194	194	170	209	259	345	204	208	294	294	198	202	-9	-9	258	258	150	303	175
13-293-05	1	2	206	212	116	124	216	230	243	263	203	221	172	174	197	200	287	287	281	289	304	304	254	260	171	179	184	210	329	333	194	198	161	170	265	265	198	202	294	300	198	200	-9	-9	258	260	150	150	166
13-293-06	1	2	206	212	116	438	218	248	243	253	203	223	178	182	200	200	287	287	187	187	304	304	257	260	183	183	-9	-9	325	333	226	226	-9	-9	265	267	194	198	297	312	198	202	307	307	258	260	150	150	145
13-293-07	1	2	212	215	116	124	222	240	243	248	203	219	170	186	-9	-9	287	287	281	299	304	304	257	257	163	177	184	198	325	331	206	206	-9	-9	335	347	192	208	294	294	196	198	283	307	258	258	150	150	178
13-293-08	1	2	206	212	124	124	218	244	243	268	203	221	164	170	-9	-9	287	287	277	287	304	304	257	260	169	181	190	190	323	323	206	206	-9	-9	271	345	204	206	294	294	198	198	313	313	260	260	150	150	178
13-293-09	1	2	212	215	116	126	246	284	268	303	219	221	170	172	-9	-9	287	287	175	181	304	306	251	257	169	177	188	202	327	329	218	218	-9	-9	275	289	204	204	297	303	198	198	307	307	260	260	150	150	160
13-293-10	1	2	212	215	116	126	218	218	253	268	203	219	-9	-9	191	197	287	287	175	181	304	304	257	260	163	175	188	188	325	325	194	206	-9	-9	259	291	186	208	294	294	196	198	-9	-9	258	258	150	156	166
06-197-01	2	3	215	215	116	116	218	226	258	318	203	221	168	170	197	197	287	287	181	181	304	304	254	260	163	163	184	184	321	329	230	234	173	173	257	257	202	204	294	294	196	210	307	307	258	258	150	150	175
06-197-02	2	3	212	215	112	116	216	220	243	268	203	219	172	182	191	191	287	287	293	319	304	304	260	260	175	185	184	184	325	331	206	206	164	197	257	291	186	208	294	294	196	204	304	307	260	274	150	150	-9
06-197-03	2	3	206	215	116	116	218	238	268	308	219	221	172	180	191	191	287	287	171	171	304	304	254	257	187	187	188	188	323	325	206	218	164	164	267	271	204	206	300	300	198	200	292	307	256	260	153	153	157
06-197-04	2	3	212	212	116	126	218	218	268	288	203	203	168	168	200	209	287	287	181	295	304	304	257	260	163	185	196	196	323	325	206	206	167	170	265	269	202	212	294	294	198	202	292	292	258	258	150	150	181
06-197-05	2	3	206	215	116	116	220	242	253	288	215	225	170	170	191	197	287	287	175	175	304	304	254	254	179	179	188	188	327	331	194	194	164	197	257	291	202	202	294	297	196	198	304	322	256	260	150	150	-9
06-197-06	2	3	212	215	116	126	220	234	243	253	219	221	176	180	188	191	287	287	183	183	304	304	254	260	171	175	196	196	323	329	-9	-9	164	167	257	257	200	212	297	297	198	202	307	325	256	256	150	150	187
06-197-07	2	3	206	215	124	124	220	228	243	253	211	233	168	178	188	191	287	287	177	283	-9	-9	254	254	163	163	184	196	319	325	194	206	173	197	257	257	196	204	276	276	198	202	304	307	258	260	150	303	-9
06-197-08	2	3	206	212	116	126	220	254	268	268	203	219	170	170	191	191	287	287	175	183	304	304	257	260	175	175	184	184	325	331	182	210	170	173	257	257	204	206	294	294	196	196	307	307	258	258	303	303	175
06-197-09	2	3	212	215	126	126	220	230	268	293	203	223	170	170	188	200	287	287	179	181	304	304	254	257	163	177	188	188	325	325	198	206	167	218	259	259	202	222	276	276	200	204	292	304	260	260	150	150	157
06-197-10	2	3	212	215	-9	-9	218	224	253	253	203	213	170	180	191	200	287	287	285	289	304	306	260	260	171	181	180	180	325	325	206	226	164	164	291	291	196	202	294	312	198	198	292	310	258	260	150	150	178
06-197-11	2	3	212	212	-9	-9	216	246	268	323	203	219	170	188	191	191	287	287	181	181	304	304	242	260	181	181	188	188	329	329	226	226	164	164	267	267	202	206	294	294	200	204	304	325	260	260	150	150	199
06-197-12	2	3	212	215	116	124	230	234	253	288	203	225	168	170	191	197	281	287	181	181	-9	-9	260	263	175	187	160	188	325	325	206	206	161	167	295	295	202	216	294	297	196	196	295	307	258	258	150	150	166
06-197-13	2	3	212	212	116	126	224	242	243	253	213	219	170	174	188	197	287	287	285	295	304	304	242	254	163	175	160	188	319	319	194	206	164	170	257	257	206	208	297	297	198	202	289	307	258	258	150	150	160
06-197-14	2	3	212	215	116	126	218	236	248	253	203	211	178	180	191	191	287	287	175	175	304	304	248	254	177	177	-9	-9	329	329	206	206	161	167	263	263	186	194	294	294	196	196	307	307	260	264	150	150	157
06-197-15	2	3	209	212	124	124	220	236	278	288	-9	-9	176	176	191	191	287	287	171	171	304	304	242	260	163	163	188	196	-9	-9	182	206	161	167	291	471	202	212	-9	-9	196	196	307	307	258	258	150	150	160
06-197-16	2	3	212	215	122	126	222	228	243	273	-9	-9	170	176	191	197	287	287	301	329	304	304	248	257	163	175	188	194	323	327	198	206	158	164	261	267	204	216	303	303	196	196	-9	-9	260	260	150	150	157
06-197-17	2	3	212	215	116	438	232	270	268	268	203	219	172	180	-9	-9	287	287	-9	-9	304	304	257	260	163	177	184	184	325	325	206	210	167	167	255	349	198	208	294	294	196	196	-9	-9	258	260	150	150	181
06-197-18	2	3	212	215	124	126	272	272	243	253	-9	-9	182	182	188	191	281	281	297	309	304	304	257	257	177	177	168	196	323	331	206	206	164	164	259	259	204	204	-9	-9	196	196	307	307	258	258	150	150	175
06-197-20	2	3	212	215	124	126	216	216	243	243	213	219	170	180	191	191	287	287	179	179	302	302	254	257	163	181	190	202	325	331	206	234	164	170	291	339	196	204	276	276	196	204	-9	-9	258	258	150	150	163
06-202-01	3	4	206	218	124	126	226	246	263	288	217	221	174	180	191	200	287	287	183	183	304	304	257	260	163	177	184	184	329	329	174	206	167	167	257	259	186	208	294	300	202	202	304	316	260	260	150	150	181
06-202-02	3	4	203	212	122	128	226	236	273	288	219	219	168	184	-9	-9	287	287	175	175	304	304	254	257	179	179	194	194	351	359	206	226	176	176	257	265	186	202	288	294	198	198	307	316	258	258	150	150	175
06-202-03	3	4	203	212	124	124	216	234	268	298	215	219	-9	-9	200	200	287	287	175	183	304	304	254	260	163	187	186	186	325	325	178	178	173	173	257	259	206	216	297	297	192	196	304	316	260	262	153	153	178
06-202-04	3	4	212	212	122	126	230	234	273	288	219	221	-9	-9	191	203	281	287	175	175	304	304	251	257	173	175	-9	-9	329	333	206	214	173	173	257	257	186	202	294	297	196	204	316	325	260	260	150	150	157
06-202-05	3	4	212	212	126	126	226	228	253	268	203	219	-9	-9	191	191	281	287	175	175	304	306	257	257	177	177	-9	-9	329	329	214	242	173	173	257	259	186	196	300	300	196	196	304	307	258	258	150	150	175
06-202-06	3	4	212	212	122	122	236	240	288	323	215	217	-9	-9	200	203	287	287	283	283	304	304	254	257	165	165	186	186	325	325	206	218	173	173	257	257	186	204	294	294	-9	-9	304	304	258	258	150	150	175
06-202-07	3	4	212	212	126	126	206	214	298	303	203	211	176	180	194	209	287	287	175	175	304	304	260	263	171	177	194	194	329	329	214	226	173	173	257	257	186	204	276	276	204	204	304	304	260	264	150	150	157
06-202-08	3	4	203	203	116	126	220	220	243	268	203	213	180	182	203	203	287	290	175	175	304	304	254	257	171	177	170	184	323	327	214	214	164	170	257	257	202	208	294	294	196	196	313	313	256	258	150	150	169
06-202-09	3	4	203	215	122	126	216	226	273	288	203	217	178	184	191	200	281	287	175	175	304	304	248	257	173	175	-9	-9	327	327	-9	-9	164	173	259	339	186	208	297	297	-9	-9	310	310	260	266	150	150	163
06-202-10	3	4	212	212	116	126	220	238	268	288	203	219	170	180	200	203	287	287	175	175	304	304	257	260	169	181	180	180	329	331	174	206	164	173	257	291	186	204	294	294	-9	-9	307	307	260	262	150	150	175
06-202-12	3	4	203	212	116	116	224	228	268	268	213	215	172	172	191	200	287	287	175	175	304	304	254	257	175	179	184	186	331	331	222	222	164	203	257	335	186	212	294	294	196	196	283	283	-9	-9	150	150	181
06-202-13	3	4	212	212	122	126	220	224	268	268	211	217	180	180	197	200	287	287	175	321	304	304	257	257	169	171	188	192	325	339	194	194	-9	-9	259	259	186	198	297	297	198	198	-9	-9	-9	-9	150	156	157
06-202-14	3	4	212	212	116	126	224	238	-9	-9	203	203	172	180	194	203	287	287	175	175	304	304	257	260	163	171	188	190	321	321	206	234	-9	-9	257	257	206	218	300	300	202	202	307	307	258	260	150	150	166
06-202-15	3	4	212	215	122	124	220	224	268	338	203	221	172	180	191	203	281	287	175	329	304	304	254	257	169	175	160	188	333	333	222	226	167	173	259	371	204	204	294	294	196	202	-9	-9	260	260	150	303	157
06-203-01	3	4	209	212	116	126	226	234	268	293	203	203	182	182	191	191	281	287	177	327	-9	-9	254	260	171	177	186	186	325	325	174	206	164	167	257	257	186	204	294	294	202	202	-9	-9	258	260	150	156	181
06-203-02	3	4	203	215	116	116	226	242	313	323	211	221	178	178	191	206	287	287	175	183	304	304	254	260	171	177	-9	-9	327	329	-9	-9	167	167	257	291	186	186	300	300	202	204	-9	-9	258	264	150	153	-9
06-203-03	3	4	203	215	126	438	224	226	243	268	203	211	172	180	197	197	287	287	175	175	304	304	260	260	163	169	184	196	325	351	206	206	164	170	257	257	202	202	294	294	202	206	307	307	260	260	150	153	175
06-203-04	3	4	212	212	122	124	226	228	278	303	203	211	170	180	191	203	287	287	175	175	304	304	257	260	171	179	184	184	325	329	194	206	173	173	257	267	194	206	297	297	202	204	-9	-9	258	260	150	150	181
06-203-05	3	4	212	215	124	126	224	226	268	303	203	219	174	178	191	191	281	287	175	175	304	304	257	260	173	173	186	194	325	335	206	226	164	173	259	267	202	212	294	294	196	202	-9	-9	256	258	150	150	175
06-203-06	3	4	212	212	126	438	226	238	283	318	203	211	172	180	191	191	281	290	175	175	304	310	257	257	163	163	184	184	329	329	206	206	173	173	257	339	200	214	297	297	196	198	289	307	250	256	150	150	181
06-203-07	3	4	203	215	126	130	222	240	303	323	203	211	172	180	197	200	287	290	175	175	304	304	254	254	175	177	184	184	325	331	206	206	167	173	257	257	194	202	297	297	196	202	301	301	258	260	150	153	184
06-203-08	3	4	212	212	116	116	226	234	268	333	203	203	180	184	200	206	281	287	183	183	304	304	257	260	169	169	184	186	329	329	206	206	167	173	267	267	186	204	300	300	204	204	286	295	258	260	150	150	175
06-203-09	3	4	203	212	126	126	228	238	268	283	213	219	172	180	191	203	287	290	175	175	304	304	257	260	169	177	184	184	325	325	194	218	170	173	257	337	186	194	294	300	202	204	-9	-9	258	258	150	150	157
06-203-10	3	4	212	212	126	126	218	228	253	308	211	221	180	186	191	197	281	287	175	175	304	306	254	257	163	177	188	188	-9	-9	174	194	173	173	257	335	184	186	294	297	196	206	334	334	256	260	150	150	157
06-203-11	3	4	203	212	116	124	220	222	268	288	203	215	172	184	191	191	287	287	175	175	304	304	257	257	177	185	186	186	325	325	174	206	173	173	257	371	202	206	297	297	196	196	292	307	258	260	150	150	166
06-203-12	3	4	203	212	116	438	220	230	268	278	211	219	172	182	191	197	287	287	175	177	304	304	260	260	177	185	184	184	323	329	206	214	176	176	257	257	186	216	294	297	202	202	-9	-9	260	260	303	303	-9
06-203-13	3	4	203	206	116	124	222	236	268	318	203	215	180	186	200	209	281	287	175	175	304	304	254	260	169	177	196	196	325	343	174	206	173	173	257	257	186	206	294	294	196	202	307	307	256	258	150	150	178
06-203-14	3	4	203	212	122	126	238	242	283	333	203	211	172	180	200	203	281	290	175	353	304	304	257	257	171	177	184	188	327	333	206	210	164	170	257	257	198	200	297	297	202	208	307	307	258	258	150	303	166
06-203-15	3	4	203	212	124	126	226	248	258	268	203	203	170	184	191	197	287	290	175	175	304	304	257	260	163	171	310	316	331	331	206	206	167	173	253	335	202	204	294	294	196	200	289	292	258	258	150	150	178
06-204-01	3	4	203	212	122	126	232	240	263	268	211	217	170	182	191	200	287	287	175	175	304	304	257	260	175	177	186	196	327	357	206	210	170	173	257	337	186	222	294	294	198	202	307	307	258	262	150	150	178
06-204-02	3	4	203	203	124	126	220	228	268	303	215	217	172	180	191	191	287	290	175	175	304	304	260	260	173	177	184	188	325	327	206	206	167	173	257	337	204	208	276	297	196	202	313	334	258	260	150	150	175
06-204-03	3	4	212	212	116	116	220	234	268	288	203	219	172	172	188	191	281	287	175	175	304	304	257	257	171	177	194	208	319	325	206	206	173	173	257	343	186	206	-9	-9	196	198	307	307	260	260	159	159	157
06-204-04	3	4	209	212	124	124	218	222	268	298	211	211	178	180	194	203	287	287	175	175	304	304	257	257	173	177	188	188	325	359	206	238	164	173	257	341	204	206	300	300	198	204	283	307	258	260	303	303	157
06-204-05	3	4	212	212	116	116	236	236	278	333	211	219	180	182	191	203	287	287	175	295	304	304	260	260	163	171	184	196	-9	-9	214	214	173	176	257	347	186	216	297	297	196	196	307	307	258	258	150	150	166
06-204-06	3	4	203	212	122	126	218	230	243	268	211	217	172	172	191	203	287	287	175	175	304	306	260	260	169	179	184	198	323	331	174	206	173	173	257	257	186	218	294	294	198	204	277	289	258	258	150	150	-9
06-204-07	3	4	212	212	116	116	226	242	268	318	219	221	170	172	191	200	287	287	175	175	304	306	254	254	171	177	184	186	325	333	206	206	167	173	285	291	186	202	294	294	196	196	307	307	260	262	150	150	175
06-204-08	3	4	212	212	116	438	228	248	243	283	211	219	180	180	203	203	287	287	175	283	304	304	254	260	179	181	184	184	325	325	194	206	173	179	333	339	186	186	297	297	196	198	-9	-9	258	258	150	303	166
06-204-09	3	4	203	203	126	126	226	234	268	333	203	219	172	172	191	191	287	287	175	175	304	304	257	257	169	171	292	306	325	325	206	206	173	173	257	297	186	204	294	294	202	202	307	307	256	258	153	153	157
06-204-10	3	4	206	212	126	126	226	248	253	313	203	203	180	180	191	191	281	281	175	175	304	310	257	266	171	175	196	200	325	329	206	214	161	173	257	259	186	202	294	294	196	204	286	307	258	260	150	150	178
06-204-11	3	4	203	215	126	126	218	228	268	273	203	219	172	180	191	197	287	287	175	183	304	306	260	260	169	175	196	196	323	329	194	194	179	179	257	257	194	202	297	297	198	204	307	307	-9	-9	150	150	-9
06-204-12	3	4	212	212	122	126	234	234	248	263	203	219	172	180	197	200	281	287	175	295	304	304	242	260	171	177	278	278	329	329	206	210	173	173	257	257	198	202	297	297	196	198	307	307	260	264	150	150	175
06-204-13	3	4	203	212	116	126	212	222	273	288	203	203	172	180	200	203	269	284	175	175	304	304	254	257	163	163	196	196	325	325	214	218	173	173	257	291	186	216	297	297	202	204	307	307	260	260	150	150	169
06-204-14	3	4	212	212	124	126	218	230	243	323	211	219	178	180	197	200	281	287	341	341	304	304	257	257	169	179	308	308	327	329	206	210	164	173	257	339	186	200	294	294	196	202	-9	-9	260	262	150	150	178
06-204-15	3	4	212	215	122	124	228	234	268	318	215	231	172	172	191	191	287	287	175	291	304	304	254	257	177	177	184	184	329	329	174	214	173	173	327	343	186	204	294	294	198	202	307	307	258	260	150	303	157
14-025-01	3	4	212	215	120	124	246	252	268	283	203	211	180	182	191	203	287	290	175	289	310	310	257	257	171	175	-9	-9	329	329	206	206	164	173	255	255	186	186	294	294	196	202	307	316	258	260	150	150	175
14-025-02	3	4	212	212	126	126	220	240	273	273	203	203	170	194	191	203	287	287	175	175	304	304	257	260	177	177	188	188	325	325	206	206	-9	-9	257	291	186	186	300	300	202	204	316	316	-9	-9	150	150	175
14-025-04	3	4	203	212	112	116	216	226	268	268	215	221	180	180	197	200	287	287	175	175	304	306	254	260	171	171	184	184	325	329	194	194	164	173	257	257	186	198	294	294	198	202	304	304	260	260	150	150	175
14-025-05	3	4	203	203	124	126	232	234	258	268	203	211	180	180	194	194	281	287	175	175	304	310	254	254	169	171	184	184	327	327	206	206	173	179	267	291	186	194	300	300	202	204	304	316	258	260	150	150	157
325	4	5	212	212	124	126	244	244	273	283	207	219	170	180	200	200	287	287	181	181	304	304	260	260	177	177	-9	-9	331	331	174	174	167	170	257	335	202	202	297	297	202	204	307	307	-9	-9	150	150	157
326	4	5	206	212	126	126	220	238	303	313	203	207	170	178	191	197	281	287	181	285	304	304	260	260	181	187	-9	-9	329	361	-9	-9	173	173	257	335	186	204	294	294	196	202	-9	-9	256	256	150	153	181
327	4	5	212	212	116	124	220	238	268	313	203	203	170	198	191	203	281	287	175	197	304	304	257	257	163	187	184	186	323	325	206	242	164	170	335	475	186	204	294	294	196	202	-9	-9	260	260	153	153	157
329	4	5	212	215	116	116	220	222	268	323	221	225	170	180	200	200	281	281	181	285	304	304	257	260	163	163	184	188	329	333	-9	-9	170	173	259	291	204	204	294	294	-9	-9	-9	-9	256	256	150	153	175
06-196-01	4	5	212	212	124	126	220	234	243	263	203	211	172	180	197	200	281	287	179	179	292	304	260	260	171	171	202	202	325	329	206	206	164	176	257	291	186	186	294	297	202	204	307	307	260	260	150	159	175
06-196-02	4	5	212	212	438	438	216	246	243	263	203	207	172	180	191	206	287	287	177	177	304	304	251	257	173	185	184	184	331	333	174	194	167	173	291	349	196	202	294	294	196	202	286	286	260	264	150	150	172
06-196-03	4	5	212	212	116	126	218	242	243	318	203	219	170	180	191	203	281	287	175	175	304	304	257	260	165	173	186	186	-9	-9	206	206	167	173	-9	-9	186	198	297	297	-9	-9	307	307	260	260	150	150	157
06-196-04	4	5	203	212	124	126	218	220	263	278	219	221	174	184	191	197	281	281	-9	-9	304	304	257	260	171	177	184	186	-9	-9	206	214	167	179	257	257	208	212	-9	-9	202	202	283	283	258	258	156	156	181
06-196-05	4	5	206	212	124	126	220	228	263	263	203	203	180	180	191	191	281	287	177	177	304	304	260	260	169	179	184	186	-9	-9	206	210	167	173	257	257	186	202	294	294	202	204	-9	-9	262	262	159	303	181
06-196-08	4	5	212	212	122	126	218	234	268	273	203	211	172	180	191	212	281	287	175	181	304	304	257	260	169	179	184	184	325	325	206	214	161	167	291	357	186	186	297	309	196	200	283	283	258	258	150	150	172
06-196-09	4	5	212	212	126	126	220	238	298	318	215	219	172	180	200	206	287	287	175	175	304	304	257	257	163	177	184	186	-9	-9	182	198	-9	-9	257	257	206	206	294	297	196	204	292	292	260	260	150	150	-9
06-196-10	4	5	212	212	124	124	220	222	253	308	203	211	172	180	191	200	287	287	175	175	304	304	260	260	163	177	184	198	325	325	206	214	164	173	259	291	196	200	294	294	196	202	307	307	258	258	150	150	175
06-196-11	4	5	203	209	126	440	234	234	243	253	213	219	170	186	197	200	287	290	175	175	304	304	254	260	-9	-9	186	188	325	325	226	230	173	173	257	291	186	186	294	297	196	204	307	307	260	264	150	150	175
06-196-12	4	5	212	215	116	116	218	218	268	268	217	219	172	180	200	203	287	287	175	175	304	304	251	257	171	177	184	194	325	327	206	206	167	173	257	257	186	196	294	294	200	202	289	292	260	264	150	150	154
06-196-13	4	5	209	212	126	438	234	266	243	253	203	211	170	186	191	191	281	287	177	177	304	304	242	254	171	187	186	198	329	329	226	242	167	173	335	341	196	204	294	303	202	206	283	307	260	266	150	150	178
06-196-14	4	5	212	212	126	126	216	226	253	253	203	219	170	180	191	197	287	287	175	175	304	304	260	260	175	175	186	186	323	329	194	218	164	167	259	291	186	214	297	297	200	202	307	307	260	260	150	150	181
268	4	6	212	215	124	126	218	236	268	268	211	219	172	174	197	197	281	287	175	183	304	304	257	257	179	179	184	194	327	329	206	206	167	170	257	291	186	220	294	294	196	196	-9	-9	258	260	150	150	-9
269	4	6	206	212	124	124	230	236	253	333	203	224	170	170	191	200	287	287	175	183	304	304	251	257	163	163	200	200	329	331	182	214	164	164	343	343	186	208	294	294	-9	-9	-9	-9	256	258	150	150	160
271	4	6	212	215	124	124	222	230	243	268	211	219	170	180	197	200	287	287	175	297	304	304	254	260	163	171	188	188	323	327	190	206	164	164	331	339	204	212	279	294	-9	-9	-9	-9	260	260	150	303	157
272	4	6	206	212	126	126	218	220	288	338	203	203	172	174	197	203	287	287	181	293	304	304	254	257	171	179	184	188	325	329	194	206	167	167	257	343	206	220	294	294	-9	-9	-9	-9	258	258	153	306	157
06-195-01	4	6	206	212	116	124	216	226	243	253	203	219	172	180	191	203	281	290	175	175	304	304	257	260	163	169	188	196	325	329	206	206	173	197	257	291	198	206	294	294	202	206	283	307	260	260	153	153	-9
06-195-02	4	6	212	212	116	124	216	218	253	268	215	219	170	180	191	200	287	290	181	181	304	304	248	257	177	181	196	196	325	325	218	218	167	167	323	341	204	220	300	300	198	210	-9	-9	258	258	150	156	181
06-195-04	4	6	212	212	116	438	216	264	268	308	203	213	170	180	191	203	287	287	181	181	304	304	254	260	163	175	324	324	325	325	218	238	164	173	257	291	202	208	294	294	196	198	283	313	256	260	150	150	157
06-195-05	4	6	212	212	124	124	226	236	268	268	203	219	170	170	191	191	287	287	175	175	304	304	257	260	169	175	188	196	325	325	206	206	-9	-9	257	337	186	202	294	297	202	204	307	307	260	262	150	303	157
06-195-06	4	6	206	212	126	126	218	220	253	253	203	211	170	182	194	197	281	287	175	177	304	304	254	260	163	171	188	188	329	329	206	238	167	167	257	291	198	204	279	279	202	204	283	307	260	260	150	150	181
06-195-08	4	6	206	212	126	438	220	240	243	278	203	219	170	180	197	200	287	287	175	175	304	304	257	260	153	171	188	188	333	333	206	210	170	197	257	293	196	204	297	297	200	202	301	301	260	260	150	153	154
06-195-09	4	6	212	212	124	438	216	246	243	328	219	219	180	186	197	203	287	287	181	183	304	306	260	260	163	189	188	198	-9	-9	194	194	167	173	257	267	208	214	288	288	196	198	307	307	260	260	150	150	175
06-195-10	4	6	212	212	116	116	220	226	253	283	203	219	170	180	191	197	281	287	175	179	304	304	257	260	163	171	184	186	331	331	194	214	173	173	329	339	194	218	294	294	198	204	307	307	260	260	150	150	178
06-195-11	4	6	206	212	116	126	220	250	243	243	211	219	180	180	197	200	287	287	175	175	304	304	257	257	145	169	188	188	323	327	206	206	167	173	267	331	196	196	297	297	196	198	310	313	-9	-9	150	303	172
06-195-12	4	6	209	212	124	214	216	226	248	298	215	215	170	180	200	209	287	290	175	175	304	304	254	260	163	177	196	198	323	327	198	198	170	173	257	263	202	206	294	306	196	202	283	283	258	260	150	153	172
06-195-13	4	6	206	212	116	122	218	220	243	243	213	217	180	180	191	197	287	290	175	181	304	304	254	254	167	171	196	196	323	327	194	194	173	197	257	257	186	196	276	276	196	202	313	313	258	258	150	306	157
06-195-15	4	6	209	212	124	124	220	230	253	288	203	219	168	172	197	200	287	290	177	181	304	304	257	263	175	175	188	188	331	331	194	230	170	173	297	337	202	210	294	297	200	202	307	307	260	260	150	150	-9
06-195-16	4	6	215	215	126	126	220	222	243	268	215	219	170	172	191	203	281	287	175	175	304	304	260	260	163	179	184	184	-9	-9	206	234	173	173	267	291	204	208	294	297	198	202	307	307	256	258	150	303	-9
06-195-17	4	6	206	212	116	438	234	238	243	253	193	205	158	168	182	191	287	287	175	177	304	304	254	260	179	189	188	188	323	329	206	206	164	173	257	341	198	204	315	315	196	198	-9	-9	260	260	150	150	157
06-195-18	4	6	212	212	126	126	218	262	253	278	203	215	180	180	188	191	281	287	175	183	304	304	254	257	163	169	196	196	323	325	206	222	173	173	257	337	186	186	294	297	196	198	283	307	258	260	150	150	166
06-195-19	4	6	206	212	116	122	220	246	248	253	211	219	170	170	203	206	287	290	177	325	304	304	260	260	169	177	184	184	327	359	206	234	170	173	291	337	204	212	288	294	196	196	-9	-9	264	264	150	153	178
06-195-20	4	6	212	215	126	126	218	228	253	278	203	211	180	184	191	197	281	287	175	175	304	304	257	257	163	171	184	188	323	327	206	226	167	173	265	341	196	202	294	294	196	198	-9	-9	258	258	150	150	175
06-195-21	4	6	212	212	116	436	218	240	268	268	211	219	170	172	200	200	287	287	175	293	304	304	254	260	153	177	184	186	327	327	182	182	164	173	257	257	204	212	294	294	196	198	307	307	258	258	150	150	178
06-195-22	4	6	212	212	122	124	216	246	263	268	219	221	170	180	197	200	281	290	175	273	304	304	257	257	145	163	184	202	323	333	206	206	170	170	343	349	186	206	276	276	202	202	313	313	258	260	150	150	157
06-195-23	4	6	203	212	116	126	222	244	253	263	203	219	172	180	200	200	287	290	175	177	304	304	-9	-9	163	179	186	186	325	329	206	206	176	200	291	339	186	212	291	294	196	202	283	283	256	256	150	153	175
06-195-24	4	6	212	215	126	126	224	236	248	253	215	219	170	172	191	197	287	287	175	175	304	306	254	257	169	177	192	192	325	331	194	234	167	173	257	257	194	202	297	300	198	208	283	307	256	258	150	303	157
06-195-25	4	6	212	212	116	124	220	246	253	268	203	215	172	180	191	197	287	290	179	181	304	304	251	257	177	179	188	188	325	329	194	206	173	173	257	343	194	204	288	294	204	206	307	313	258	258	150	150	157
06-195-26	4	6	206	215	122	436	220	232	273	328	203	215	170	180	200	200	281	287	181	313	304	304	257	260	163	177	184	184	333	333	182	230	173	176	291	341	186	186	294	294	198	208	283	283	260	260	150	150	157
06-195-27	4	6	212	212	116	126	218	220	243	268	203	219	172	172	191	209	287	287	177	183	304	304	257	257	145	177	196	198	327	337	226	258	164	164	257	337	186	208	294	297	196	196	307	307	-9	-9	150	303	181
06-195-28	4	6	212	212	124	126	234	240	268	268	203	211	170	174	197	203	287	290	175	299	304	304	257	260	171	175	188	188	331	331	206	206	173	173	257	257	202	208	294	297	196	202	283	307	258	260	150	150	157
06-195-29	4	6	212	215	116	124	220	220	268	308	215	215	170	172	197	197	287	287	295	329	304	304	257	260	177	179	188	188	327	327	194	194	173	173	291	341	190	216	297	303	196	198	-9	-9	258	258	150	150	157
06-195-30	4	6	206	212	116	438	226	236	328	328	219	237	172	180	200	200	281	287	175	175	304	304	254	272	169	171	196	196	325	325	214	218	197	197	259	335	198	206	297	297	196	196	289	289	260	260	150	150	157
14-040-01	4	7	203	212	112	116	238	246	268	268	211	217	166	172	197	200	281	287	175	183	302	306	254	254	177	179	184	206	327	327	178	186	167	173	257	345	198	208	294	294	204	208	307	310	260	260	150	150	157
14-040-02	4	7	212	212	122	126	222	240	253	253	215	219	180	180	191	191	287	287	175	175	304	304	254	257	163	187	308	320	333	333	206	210	164	173	-9	-9	196	222	294	297	196	196	307	316	260	260	150	150	166
14-040-03	4	7	212	212	124	126	218	226	253	288	219	219	172	172	191	194	287	287	175	349	304	306	242	260	171	177	194	196	323	333	206	206	173	173	291	335	186	206	294	297	200	200	304	316	256	258	150	150	175
14-040-04	4	7	212	212	124	438	216	220	238	238	203	221	174	182	200	200	287	287	175	311	304	304	242	260	163	177	186	200	325	329	226	258	167	173	335	339	202	214	276	276	196	196	304	322	260	260	150	150	178
14-040-05	4	7	203	212	116	438	218	226	268	333	203	203	170	180	194	203	287	290	175	181	304	304	251	257	175	177	184	184	325	329	206	258	173	197	257	257	202	202	297	297	202	204	307	310	258	258	150	306	157
14-040-06	4	7	206	212	126	126	220	220	253	263	211	243	172	178	191	203	287	287	175	181	304	304	254	257	171	171	184	184	323	325	206	258	173	173	257	301	190	202	294	294	196	202	304	310	258	260	150	150	205
14-040-07	4	7	212	215	124	438	224	226	248	253	203	213	170	186	200	203	287	287	181	181	304	304	257	257	169	177	184	212	323	333	198	210	173	173	257	257	202	212	-9	-9	196	196	307	316	260	260	141	141	169
14-040-08	4	7	212	212	126	438	210	218	253	268	203	221	170	172	191	200	287	287	175	175	304	304	257	260	169	179	184	184	325	325	174	258	164	173	291	293	186	204	294	297	196	198	310	325	258	260	150	306	184
14-040-09	4	7	-9	-9	118	124	214	222	258	293	217	219	166	172	191	203	287	287	-9	-9	292	304	257	260	163	171	184	186	319	327	206	206	173	173	274	363	186	214	291	291	196	196	307	310	258	260	144	150	181
14-040-10	4	7	212	212	126	438	228	234	243	298	203	203	168	178	203	209	281	290	175	175	304	304	257	257	179	181	184	196	323	335	194	210	173	179	257	341	186	196	276	294	198	206	307	307	260	260	150	150	160
14-040-11	4	7	212	215	436	436	220	258	253	253	219	219	178	180	191	191	281	287	177	179	304	304	260	260	171	175	274	308	323	325	206	230	173	173	339	343	186	194	294	294	196	202	304	304	256	258	153	153	157
14-040-12	4	7	212	215	124	438	218	240	278	278	203	213	170	180	197	200	287	287	175	175	304	304	257	257	163	171	184	208	327	327	182	182	170	170	265	267	206	208	294	294	196	204	304	307	256	260	150	150	175
14-040-13	4	7	203	212	126	128	220	230	253	273	213	221	168	170	194	200	287	287	175	373	304	304	254	260	177	187	184	184	325	357	206	258	170	173	257	267	194	202	297	300	194	200	304	313	258	262	150	153	157
14-040-14	4	7	206	212	126	126	218	258	278	313	211	215	170	172	191	203	287	287	175	287	304	306	254	257	167	167	198	198	339	339	206	206	164	173	333	337	194	202	297	300	196	198	298	307	256	266	153	153	175
14-040-15	4	7	203	206	124	126	212	220	263	278	203	203	170	172	191	200	287	287	179	181	304	304	254	260	163	163	198	200	333	333	174	218	173	176	289	335	198	202	294	297	198	204	304	307	258	260	150	306	178
14-040-16	4	7	212	215	124	126	226	286	248	268	211	217	174	186	191	191	281	287	265	339	304	306	257	257	179	185	302	302	325	329	174	210	173	179	257	337	208	218	297	300	198	202	304	316	260	260	150	306	157
14-040-17	4	7	212	212	122	124	224	230	253	253	203	203	172	180	191	197	287	287	177	295	-9	-9	257	260	175	185	-9	-9	327	327	214	250	173	173	247	259	186	204	294	297	196	204	295	298	260	260	150	150	-9
14-040-19	4	7	212	215	126	438	220	232	268	328	203	221	172	188	191	203	281	287	175	181	304	304	257	260	163	171	184	184	323	337	206	226	164	173	257	335	186	216	294	300	196	204	304	307	260	260	150	150	175
14-040-20	4	7	212	212	116	126	218	224	268	298	203	215	174	180	191	200	281	281	181	181	292	304	257	260	165	165	186	308	323	349	206	258	167	170	257	257	204	208	291	294	196	202	304	304	258	262	144	150	178
14-040-21	4	7	215	215	116	124	234	236	243	353	203	219	180	182	191	203	287	287	181	299	304	304	254	260	171	173	184	186	325	329	230	258	167	170	267	291	194	208	294	297	196	198	304	307	258	260	150	306	175
14-040-22	4	7	206	206	124	438	216	250	243	253	203	219	174	178	191	191	281	281	183	189	304	304	257	260	171	171	184	184	329	333	206	258	173	173	257	339	204	222	294	297	202	206	304	304	260	260	150	150	175
14-040-23	4	7	212	212	122	124	218	246	253	273	211	219	172	174	191	194	287	287	285	305	304	306	257	263	175	179	186	194	327	333	206	214	173	173	259	335	186	210	297	297	196	196	292	316	258	258	150	150	178
14-040-24	4	7	212	215	126	126	216	222	268	268	203	211	174	176	197	200	287	287	181	181	304	304	242	260	177	179	284	304	319	327	174	206	170	170	291	291	186	186	288	306	196	198	304	304	258	258	150	306	178
14-040-25	4	7	212	212	124	126	226	232	253	263	211	211	178	180	197	197	287	287	175	177	304	304	257	260	163	163	200	200	323	329	194	194	170	173	257	291	186	204	294	294	196	196	304	304	256	260	156	156	166
14-040-26	4	7	212	215	124	126	228	232	248	273	203	219	172	184	191	200	287	287	175	181	304	304	257	257	163	163	184	198	325	337	206	214	173	173	331	331	202	202	294	294	198	202	304	304	256	256	150	156	175
14-040-27	4	7	212	215	124	124	218	242	263	323	203	213	180	180	200	203	287	287	175	175	304	304	260	260	171	171	184	184	327	329	222	226	173	176	291	291	202	204	297	297	198	208	304	304	-9	-9	150	150	160
14-040-28	4	7	206	209	116	126	226	256	243	308	203	203	170	180	191	200	281	287	175	175	304	304	254	257	171	171	186	186	319	333	194	206	173	173	257	335	186	218	276	276	196	196	304	304	258	258	150	306	175
14-040-29	4	7	212	215	126	126	226	236	253	253	203	203	180	180	191	200	287	287	177	181	304	304	260	260	185	185	184	208	333	359	194	206	173	173	257	335	186	218	297	297	198	206	292	307	258	260	150	150	157
14-040-30	4	7	212	212	116	124	216	216	-9	-9	211	219	172	174	191	203	287	287	297	297	304	306	257	260	185	185	186	198	325	325	194	198	173	173	257	257	198	204	294	294	196	204	304	310	256	260	150	306	157
264	4		212	212	122	438	218	238	253	293	215	219	182	182	185	191	281	287	271	289	304	306	257	260	163	177	184	196	327	327	206	206	173	173	257	257	200	206	297	303	196	202	-9	-9	260	260	150	156	175
265	4		206	215	124	126	216	228	253	293	203	211	168	172	191	197	281	287	175	175	304	304	-9	-9	165	165	148	184	329	329	-9	-9	173	173	257	259	208	212	276	297	196	204	-9	-9	256	258	150	150	157
266	4		206	212	116	442	220	234	253	263	219	219	170	178	194	197	281	287	177	295	304	304	257	260	163	177	-9	-9	323	329	198	206	170	173	257	291	202	202	294	297	196	202	-9	-9	260	260	150	156	157
06-193-01	4		212	212	126	126	218	230	268	273	215	215	172	180	200	203	281	287	175	175	304	304	257	260	173	177	198	198	329	329	218	222	164	173	257	349	186	206	294	294	196	202	-9	-9	264	264	150	303	187
14-039-01	4	8	212	215	124	126	226	238	253	268	203	221	172	172	-9	-9	287	287	175	175	304	306	248	257	181	181	186	186	321	321	206	206	164	173	257	291	202	214	294	300	202	204	310	316	260	260	303	303	157
14-039-02	4	8	-9	-9	122	126	238	242	-9	-9	215	221	172	180	191	200	287	287	181	285	304	304	257	257	173	173	184	184	331	331	206	206	-9	-9	257	257	204	204	294	294	198	202	304	316	-9	-9	150	150	157
14-039-03	4	8	203	212	116	122	218	238	263	308	203	211	170	182	200	203	287	287	175	287	304	306	254	257	187	187	184	184	325	325	242	242	164	173	257	257	202	204	294	297	200	202	304	316	-9	-9	150	150	178
14-039-04	4	8	212	212	116	116	222	222	253	263	203	215	178	180	203	203	287	287	177	177	304	304	257	260	175	175	184	184	327	327	206	214	173	173	255	255	186	202	276	297	196	204	304	316	258	260	150	150	157
14-039-05	4	8	212	212	124	124	220	232	268	273	203	203	170	172	200	200	287	287	175	175	304	304	260	260	177	177	196	220	325	325	206	230	173	173	257	257	206	222	294	294	196	206	304	310	260	260	150	150	178
14-039-06	4	8	212	212	124	126	216	238	268	268	211	219	180	180	191	197	281	287	327	343	304	304	257	260	171	177	-9	-9	327	331	206	206	173	173	257	271	194	204	294	297	196	196	304	304	256	256	150	150	178
14-039-07	4	8	212	212	124	126	218	250	253	253	219	221	170	182	191	200	287	290	177	177	304	304	254	257	187	187	-9	-9	325	325	206	210	170	173	257	257	208	210	294	294	196	204	304	307	258	260	150	150	181
14-039-08	4	8	212	212	126	126	220	220	253	338	203	215	172	180	191	197	281	287	175	175	304	304	260	260	171	179	184	188	323	325	198	230	-9	-9	257	257	186	200	297	297	198	202	295	310	254	258	150	150	157
14-039-09	4	8	212	212	116	126	218	218	258	258	215	219	180	180	200	200	287	287	181	181	304	304	257	260	175	175	196	196	325	325	206	206	170	173	257	257	194	204	294	297	196	204	307	316	262	262	150	150	175
14-039-10	4	8	-9	-9	122	126	214	222	268	268	203	213	174	180	191	200	281	287	175	175	304	304	257	260	173	177	186	186	329	329	214	214	173	173	257	257	194	204	276	276	198	204	304	307	260	260	150	150	181
14-039-11	4	8	191	191	124	126	222	238	268	313	203	217	172	178	197	203	281	287	175	175	304	304	257	257	169	169	184	184	325	325	194	214	173	173	257	257	186	214	294	297	196	198	304	325	258	258	159	159	166
14-039-12	4	8	206	212	116	124	218	234	253	253	203	203	172	172	188	197	287	287	175	181	304	304	260	260	179	179	-9	-9	325	325	-9	-9	164	173	257	257	186	206	294	294	198	198	316	316	260	260	150	159	175
14-039-13	4	8	212	212	124	126	220	220	243	263	211	219	180	184	200	200	287	287	299	299	304	304	257	260	163	177	210	210	325	329	194	194	173	173	257	257	186	206	294	294	198	204	304	316	258	260	150	150	157
14-039-14	4	8	206	212	-9	-9	220	238	243	243	211	211	172	172	191	197	287	287	175	175	304	304	257	257	179	179	184	184	327	329	206	214	173	173	257	257	204	222	297	297	196	202	304	304	258	258	159	159	175
14-039-15	4	8	212	212	116	126	218	234	268	268	203	207	170	176	191	200	287	287	181	181	304	304	260	260	185	185	184	184	325	333	194	206	173	173	257	267	202	214	294	297	196	198	307	310	258	260	150	150	157
14-039-16	4	8	212	212	116	126	228	228	263	263	211	221	170	172	191	200	281	287	175	175	304	304	260	260	177	177	184	184	325	325	206	206	167	173	257	267	206	208	297	297	200	202	319	325	258	258	150	150	157
14-039-17	4	8	191	191	-9	-9	226	226	243	268	203	203	170	194	191	197	281	281	181	181	304	304	254	257	177	185	194	194	325	325	194	206	167	173	257	257	-9	-9	294	294	196	196	292	304	258	258	150	150	178
14-039-18	4	8	212	212	124	124	220	220	258	278	211	219	172	180	200	200	287	287	175	175	304	304	257	257	163	163	184	184	325	333	178	178	173	173	257	259	198	214	294	297	198	202	304	310	256	260	156	156	175
14-039-19	4	8	212	215	126	128	220	244	258	288	211	213	180	180	197	200	287	287	177	177	304	304	260	260	175	185	184	184	323	339	234	234	167	173	257	257	202	204	288	297	198	204	292	304	260	260	150	150	178
14-039-20	4	8	203	212	116	116	218	228	248	333	203	219	170	172	191	191	287	287	175	175	304	304	257	257	171	171	184	184	329	331	206	206	173	173	257	257	186	204	297	297	196	196	304	307	258	260	150	150	172
14-033-02	4		212	215	124	126	222	240	248	268	203	211	170	172	200	200	287	287	175	175	304	304	254	257	185	185	188	188	-9	-9	206	206	-9	-9	257	291	186	198	294	294	202	202	283	283	258	260	150	303	-9
258	4	9	212	212	126	438	232	236	253	323	203	203	182	188	200	200	281	287	175	181	304	304	251	260	171	189	186	186	325	325	206	214	173	173	257	257	186	206	294	297	196	198	-9	-9	260	260	150	150	157
259	4	9	212	215	116	116	222	222	298	328	203	211	180	180	197	203	287	287	309	309	304	304	257	260	177	177	198	198	325	325	198	206	167	173	257	257	186	202	294	297	196	196	283	307	260	260	150	150	157
260	4	9	212	212	122	126	218	236	263	323	203	203	172	184	191	200	281	281	185	187	304	304	257	260	179	179	190	196	329	347	206	206	173	173	259	347	190	204	-9	-9	196	204	-9	-9	258	258	156	156	157
261	4	9	212	215	122	126	218	256	273	283	203	219	184	184	191	191	281	287	175	181	304	304	257	257	171	185	194	196	323	325	182	206	173	173	335	335	196	204	294	315	196	202	-9	-9	260	260	150	150	157
262	4	9	206	212	122	124	222	240	263	268	203	219	170	178	197	200	287	287	175	283	304	304	257	257	173	177	196	196	327	329	194	194	176	179	263	271	204	212	294	294	204	204	-9	-9	260	260	150	150	178
06-194-13	4	9	203	215	122	126	218	234	258	283	219	219	170	170	197	200	281	281	175	181	304	304	254	257	177	177	184	184	325	325	206	206	173	173	331	337	204	204	294	297	196	204	286	286	256	256	150	150	175
06-194-14	4	9	212	212	122	126	222	236	243	268	215	219	180	182	209	209	287	290	175	175	304	304	260	260	179	185	-9	-9	325	329	206	218	173	176	277	473	-9	-9	294	297	204	204	-9	-9	260	260	150	150	166
06-194-15	4	9	203	212	124	126	220	226	258	323	203	203	180	180	191	209	281	287	293	297	304	304	257	260	169	177	184	184	325	333	214	214	167	176	257	265	202	208	282	294	196	204	-9	-9	258	268	150	150	157
06-194-16	4	9	212	212	116	122	218	226	268	268	203	211	170	188	200	200	287	287	175	273	304	304	260	263	163	177	198	208	323	323	206	206	173	173	257	291	204	208	294	297	196	196	-9	-9	258	258	150	303	166
06-194-17	4	9	206	212	126	126	226	228	258	278	203	219	168	172	191	191	287	287	-9	-9	304	304	257	260	163	185	184	186	323	325	206	234	170	173	257	285	196	212	294	294	198	202	-9	-9	258	260	150	150	157
06-194-18	4	9	212	212	116	126	216	226	268	303	203	219	172	180	191	203	287	287	181	283	304	304	257	257	171	177	188	188	325	325	174	206	-9	-9	293	343	194	206	294	294	202	202	307	307	258	258	150	150	166
06-194-19	4	9	212	215	124	438	218	218	273	313	203	215	170	170	200	203	287	287	175	177	304	304	254	257	163	177	184	184	323	333	222	238	173	173	257	257	208	216	294	294	198	198	307	307	256	256	150	150	175
06-194-20	4	9	203	212	122	124	220	226	253	268	219	219	172	172	191	203	287	287	-9	-9	304	304	257	257	145	177	186	186	325	331	194	226	173	173	261	327	202	214	288	294	196	202	289	289	258	258	150	150	175
06-194-21	4	9	212	212	116	124	218	240	258	268	215	217	182	188	200	209	287	287	175	181	304	304	260	260	153	177	184	198	331	331	194	210	164	173	257	285	206	208	294	297	202	202	283	283	258	258	150	150	178
06-194-22	4	9	212	212	116	126	222	224	243	313	203	203	180	186	191	200	281	287	175	181	304	304	254	260	163	171	196	196	319	327	194	194	164	164	333	341	202	202	288	297	196	196	307	307	260	260	144	150	175
06-194-23	4	9	212	215	116	126	216	238	243	268	211	219	180	180	191	194	287	287	175	175	304	304	257	260	169	179	184	184	329	329	206	206	170	173	265	341	194	200	294	294	196	196	-9	-9	260	260	150	303	181
06-194-24	4	9	212	215	124	126	238	242	268	323	211	221	170	172	191	203	281	287	175	175	304	304	257	299	163	175	190	190	325	325	194	206	167	173	259	291	202	208	282	294	196	202	283	307	260	260	150	150	175
06-194-25	4	9	212	212	122	126	238	240	243	268	203	211	168	170	191	191	281	281	175	175	304	304	257	257	145	177	186	198	323	325	182	194	170	173	257	257	200	204	294	294	198	202	283	283	256	260	150	150	175
06-194-26	4	9	209	212	124	438	218	224	288	298	203	215	170	182	197	200	287	290	-9	-9	304	304	254	260	163	163	184	184	319	329	206	218	170	173	257	291	186	202	294	294	198	208	283	283	258	260	150	150	157
06-194-27	4	9	212	212	122	438	224	226	263	268	203	215	170	180	194	203	281	287	185	185	304	304	254	257	163	169	184	196	323	325	210	222	167	173	337	343	200	206	294	297	196	204	307	307	258	260	150	150	181
06-194-28	4	9	212	212	116	126	230	234	268	308	203	219	170	180	200	200	287	287	175	175	304	304	248	257	171	177	184	184	323	331	194	214	164	164	253	257	180	202	294	300	202	204	283	307	260	260	150	150	157
06-194-29	4	9	203	212	116	124	226	252	253	303	211	211	170	180	191	194	287	287	181	295	304	304	254	254	163	171	-9	-9	325	335	194	230	173	173	311	345	194	202	294	294	196	196	307	307	260	260	150	153	154
06-194-30	4	9	212	212	116	116	216	218	253	253	203	215	180	182	191	203	281	287	175	175	304	304	257	257	163	171	196	214	-9	-9	-9	-9	173	173	257	259	200	220	294	297	196	198	283	283	258	260	144	150	172
15-177-01	5	10	212	215	116	116	224	226	268	273	201	201	170	172	191	191	287	287	177	181	304	304	257	260	179	179	178	188	313	321	218	218	170	170	257	267	216	216	294	294	194	196	307	307	258	260	150	153	172
15-177-02	5	10	212	212	116	116	220	222	273	308	201	201	172	174	191	197	287	287	177	181	304	304	257	257	177	177	200	244	311	319	202	202	170	170	257	259	206	226	285	294	196	200	307	307	268	268	150	150	-9
15-177-03	5	10	212	215	-9	-9	220	230	268	308	201	201	-9	-9	197	197	287	287	177	179	304	304	257	260	171	175	178	188	315	323	190	202	170	170	259	261	202	212	294	294	196	196	307	307	258	262	150	150	163
15-177-04	5	10	212	215	116	116	222	226	268	303	201	201	172	174	191	197	287	287	177	291	304	304	254	257	179	179	174	202	-9	-9	202	202	170	170	259	271	214	218	285	294	190	198	307	307	262	268	150	150	166
15-177-05	5	10	212	215	120	120	220	222	258	268	201	201	170	172	197	197	287	287	175	183	304	308	257	263	179	181	202	204	303	313	222	222	170	170	257	311	210	212	294	294	190	196	307	307	260	270	150	159	-9
15-177-06	5	10	215	215	120	120	222	228	273	273	201	201	172	174	191	191	287	287	179	181	304	306	257	263	175	179	188	192	319	319	190	210	170	170	257	265	204	218	285	294	196	198	307	307	258	258	150	162	-9
15-177-07	5	10	212	215	-9	-9	222	224	273	303	201	201	174	174	191	191	287	287	177	177	304	308	260	260	175	179	190	238	313	323	194	210	170	170	257	279	208	222	294	294	198	204	304	307	258	284	150	150	-9
15-177-08	5	10	215	215	126	126	222	224	263	268	201	201	170	174	191	197	287	287	175	179	304	304	257	260	171	179	174	188	-9	-9	190	202	170	170	259	261	208	210	294	294	196	198	307	307	258	278	150	150	166
15-177-09	5	10	212	215	116	116	230	238	253	273	201	201	172	174	197	197	287	287	181	273	304	304	257	257	179	179	-9	-9	313	313	198	206	170	170	257	259	212	218	294	294	196	196	304	307	260	276	159	159	-9
15-177-10	5	10	212	212	-9	-9	226	230	263	268	199	199	172	174	197	197	287	287	177	181	304	308	260	260	175	179	162	178	303	319	190	218	170	170	265	271	216	228	294	294	196	196	307	307	256	266	150	159	-9
15-177-11	5	10	215	215	116	116	220	224	268	273	201	201	172	176	191	197	287	287	177	183	304	304	257	260	171	179	174	220	313	319	186	190	164	170	259	259	202	216	294	294	196	196	298	307	258	258	150	162	166
15-177-12	5	10	212	212	-9	-9	224	224	273	283	201	201	172	174	197	197	287	287	271	285	304	308	257	260	177	179	226	226	323	323	186	222	170	170	277	297	210	212	294	294	196	196	304	307	258	258	150	150	169
15-177-13	5	10	212	212	120	120	220	242	273	288	201	201	172	172	197	197	287	287	177	181	304	304	257	257	177	179	-9	-9	313	313	202	222	170	170	259	271	200	214	294	294	196	196	304	307	-9	-9	150	150	-9
15-177-14	5	10	212	212	116	116	218	224	268	268	201	201	168	172	191	197	287	287	179	181	304	304	257	260	173	179	208	220	315	323	198	202	170	170	257	271	172	220	288	294	196	196	307	307	258	272	150	150	151
15-177-15	5	10	212	215	120	120	220	224	263	268	201	201	172	174	191	197	287	287	175	177	304	304	257	257	171	179	202	210	313	313	202	206	170	170	259	305	194	212	297	297	196	198	307	307	258	258	150	150	169
15-177-16	5	10	212	212	126	126	220	222	268	273	201	201	174	174	197	197	287	287	175	177	304	308	257	257	179	179	202	244	313	319	202	206	170	170	251	261	218	226	294	297	196	198	307	307	258	274	150	150	-9
15-177-17	5	10	212	215	-9	-9	222	222	273	273	201	201	174	174	191	197	287	287	169	181	304	304	-9	-9	169	169	168	200	307	313	202	206	170	170	305	311	202	218	294	294	196	196	307	307	250	258	150	159	181
15-177-19	5	10	212	215	-9	-9	222	238	273	273	201	201	172	174	191	197	287	287	177	183	304	304	257	257	179	179	188	188	313	319	202	214	170	170	259	259	220	226	294	294	190	198	307	307	258	260	159	159	-9
15-177-20	5	10	215	215	-9	-9	222	224	243	243	201	201	168	172	191	194	287	287	177	181	-9	-9	257	257	169	179	174	188	313	319	194	222	170	170	259	265	212	212	294	294	196	196	307	307	258	290	150	159	-9
15-177-21	5	10	215	215	120	126	222	224	263	263	201	203	172	174	194	197	287	287	177	177	308	308	257	257	169	179	174	200	311	319	190	206	170	170	259	259	186	212	294	297	196	198	307	307	258	260	159	159	-9
15-177-22	5	10	212	215	116	116	224	228	298	298	201	201	172	174	197	197	287	287	177	177	304	312	251	260	179	179	178	202	313	319	202	206	170	170	267	269	214	214	288	294	194	196	307	307	258	260	150	150	-9
15-177-23	5	10	212	212	120	126	220	228	268	268	201	201	174	174	188	197	287	287	177	177	304	310	257	257	177	179	-9	-9	313	321	190	202	170	170	257	299	202	206	294	294	196	200	307	307	258	258	150	150	-9
15-177-24	5	10	206	215	-9	-9	224	226	258	273	201	201	172	174	191	191	287	287	173	177	304	306	260	266	179	181	174	188	309	315	202	202	170	170	269	269	212	242	294	300	196	198	307	307	258	260	150	150	-9
15-177-25	5	10	212	215	116	120	224	226	273	278	201	201	172	174	197	197	287	287	177	181	304	304	257	260	175	179	178	190	313	313	202	206	170	170	259	265	204	230	294	294	196	198	304	307	258	262	150	150	169
15-177-26	5	10	215	215	124	124	224	224	273	278	201	201	170	174	194	197	287	287	173	177	304	304	257	257	169	175	188	188	303	313	202	206	170	170	261	261	212	216	288	300	196	198	307	307	262	282	150	150	169
15-177-27	5	10	212	212	126	126	224	226	243	278	201	201	170	174	197	197	287	287	173	177	304	304	257	260	169	175	188	188	313	313	206	206	170	170	261	277	202	216	288	300	196	198	307	307	258	282	150	150	-9
15-177-28	5	10	215	215	120	120	220	224	268	268	201	203	172	174	191	197	287	287	175	177	304	304	254	260	177	179	174	218	313	323	190	206	170	170	257	305	210	212	294	294	198	198	307	307	258	270	150	150	-9
06-170-01	6	11	212	212	126	438	218	248	243	243	203	221	180	184	197	197	281	287	181	181	304	306	257	260	163	169	188	188	325	329	194	194	170	173	257	345	186	202	294	297	196	198	307	319	258	258	150	156	157
06-170-02	6	11	212	212	122	124	234	256	243	243	211	211	170	172	191	197	287	287	289	293	304	304	254	257	177	177	196	196	325	333	194	226	173	173	265	337	204	216	276	276	196	198	292	316	260	260	150	150	166
06-170-03	6	11	212	212	122	124	224	228	253	268	213	219	178	182	188	197	281	287	175	187	304	304	254	257	171	177	188	188	323	323	206	206	164	173	263	267	186	208	294	297	196	198	301	307	258	258	153	306	175
06-170-04	6	11	212	212	124	126	216	220	268	298	213	219	180	180	191	197	281	287	175	175	304	304	242	260	163	163	188	188	325	325	182	182	170	173	291	337	204	204	276	300	198	202	304	304	258	258	303	306	157
06-170-05	6	11	209	215	116	124	236	238	243	253	211	219	172	180	191	200	287	287	175	175	304	304	248	260	163	163	188	188	323	325	-9	-9	173	179	257	267	202	208	297	297	192	202	307	307	258	260	150	153	181
06-170-06	6	11	203	212	122	126	218	220	253	268	211	211	168	180	191	203	287	287	175	181	304	304	254	257	177	177	190	190	323	325	206	206	167	170	257	274	204	206	297	297	196	204	304	307	258	260	153	306	157
06-170-07	6	11	209	218	124	126	220	230	253	288	203	211	172	172	197	209	287	287	279	285	304	304	260	260	179	179	184	184	337	341	206	214	167	173	257	257	186	204	276	276	200	204	295	307	256	258	150	150	175
06-170-08	6	11	209	212	116	124	220	238	253	268	203	245	180	180	191	191	287	287	179	181	304	304	260	260	179	179	198	198	323	333	178	194	173	173	257	291	186	204	276	276	198	198	304	307	256	258	150	306	166
06-170-09	6	11	209	215	124	126	218	218	268	288	203	203	168	182	191	191	287	287	175	295	304	304	257	257	165	165	322	322	-9	-9	206	214	173	173	267	341	202	212	294	294	202	206	304	307	258	258	150	150	175
06-170-10	6	11	212	212	124	126	220	234	248	253	211	219	172	178	191	194	287	287	175	175	304	304	257	257	177	177	192	192	335	337	182	230	173	173	341	357	194	200	294	294	196	196	304	307	258	258	306	306	178
06-170-11	6	11	206	212	116	126	-9	-9	268	318	211	219	172	184	191	200	287	287	175	183	304	304	257	257	175	175	188	196	349	351	214	234	173	173	257	335	186	206	294	300	198	202	319	325	258	260	150	303	175
06-170-12	6	11	212	212	116	126	234	234	253	268	203	211	172	180	191	191	281	287	175	175	304	304	260	260	173	173	186	198	325	325	206	210	164	173	257	345	186	210	276	300	196	206	304	325	260	260	150	306	175
06-170-13	6	11	203	212	116	122	218	218	268	323	203	221	180	184	200	203	287	287	175	179	304	304	254	260	171	171	188	198	321	331	198	218	173	173	291	339	204	216	276	276	198	198	304	307	258	258	141	297	157
06-170-14	6	11	206	212	122	438	220	220	268	298	203	215	170	182	212	212	287	287	283	283	304	304	260	263	169	171	202	202	327	327	206	206	164	164	291	361	200	230	297	297	196	204	304	325	-9	-9	150	159	178
06-170-15	6	11	212	212	116	124	242	260	268	288	203	203	172	182	191	191	287	287	175	327	304	304	257	260	163	163	184	202	325	329	206	210	173	179	289	347	200	216	294	294	202	202	292	304	258	258	150	306	166
06-170-16	6	11	212	212	122	124	240	242	253	278	203	219	170	180	191	191	287	287	175	175	304	304	257	257	177	179	188	188	335	335	206	206	173	173	257	337	186	202	294	294	206	206	292	304	260	260	150	153	157
06-170-17	6	11	206	212	116	436	216	218	-9	-9	219	219	176	186	191	200	287	287	181	299	304	304	254	257	163	163	188	188	335	337	198	206	170	179	257	257	186	210	294	297	198	198	307	325	260	260	150	150	166
06-170-18	6	11	212	212	116	124	220	226	253	323	205	213	172	186	197	197	284	290	181	181	304	304	260	260	177	177	194	196	331	333	182	234	164	173	275	459	202	202	294	297	196	198	304	304	260	260	153	153	157
06-170-19	6	11	206	215	122	126	224	224	243	253	207	213	176	180	191	191	287	287	181	287	304	304	254	260	179	179	-9	-9	-9	-9	-9	-9	-9	-9	269	291	186	210	276	294	202	202	304	325	258	258	150	150	178
06-170-20	6	11	212	215	116	126	216	218	243	253	201	211	168	178	191	197	287	287	175	273	304	306	257	260	163	177	184	196	327	327	182	246	167	170	257	349	186	214	276	294	196	198	304	316	266	266	150	303	181
06-170-21	6	11	206	206	124	126	220	224	253	318	203	219	170	170	197	200	287	287	175	181	304	304	254	257	163	163	184	320	321	327	194	226	173	173	291	337	196	204	294	294	200	204	292	307	258	260	150	150	178
06-170-22	6	11	212	212	126	128	218	220	268	303	211	221	180	180	191	191	281	284	175	175	304	304	257	260	163	185	184	184	327	359	194	206	164	173	257	335	204	206	294	303	202	202	292	322	258	260	150	150	157
06-170-23	6	11	212	212	116	124	218	218	263	303	205	219	180	196	188	197	281	287	283	317	304	304	257	260	171	173	280	282	325	327	206	206	170	206	257	291	192	204	294	297	196	196	316	316	256	258	153	306	175
06-170-24	6	11	212	215	116	122	220	220	268	288	211	219	170	170	191	194	263	287	275	301	304	304	257	260	163	163	188	188	333	335	198	206	173	173	259	329	204	208	276	294	196	204	304	307	260	260	150	150	166
06-170-25	6	11	212	215	124	126	226	238	243	243	211	219	172	180	188	191	281	281	177	177	304	304	254	257	187	187	188	188	335	339	206	210	173	176	291	337	204	220	294	294	196	198	304	307	258	260	150	306	169
06-170-26	6	11	212	212	124	124	220	238	268	268	215	215	178	180	194	197	287	287	175	287	304	306	254	257	171	177	200	200	335	335	182	194	173	173	287	337	204	212	294	297	204	204	304	304	260	260	150	150	157
06-170-27	6	11	212	212	124	438	218	236	248	248	191	203	170	180	188	197	287	287	175	293	304	304	260	272	171	171	320	320	329	363	194	206	173	179	257	257	196	202	294	294	198	198	292	307	262	262	150	150	157
06-170-28	6	11	212	212	124	440	218	228	243	253	203	219	174	180	191	209	287	287	295	327	304	304	254	260	177	177	184	184	325	327	214	226	164	164	265	291	204	204	288	288	196	206	295	307	258	258	150	306	175
06-170-29	6	11	206	215	122	126	218	268	273	288	203	203	172	186	191	197	287	287	175	175	304	304	260	260	179	179	184	184	325	333	194	218	173	173	257	345	204	208	297	297	196	204	292	307	258	258	150	306	157
06-170-30	6	11	206	212	438	438	218	258	243	328	203	211	168	178	191	200	287	287	177	179	304	304	260	260	177	177	184	184	325	331	194	206	173	227	291	333	196	220	276	294	196	198	292	292	260	264	159	159	178
06-172-01	6	12	212	215	124	436	216	236	268	273	203	211	172	178	191	191	281	287	175	175	304	304	257	260	173	175	194	196	325	329	198	206	173	173	291	343	194	206	294	294	202	204	310	328	258	258	150	150	172
06-172-02	6	12	212	215	126	126	218	220	258	258	211	217	170	180	191	197	287	287	283	325	304	304	248	260	177	187	186	186	327	327	182	190	179	179	257	339	204	204	297	297	196	196	292	304	258	258	150	303	166
06-172-03	6	12	212	212	126	126	234	236	268	268	217	219	180	186	191	209	281	287	187	187	298	304	251	254	177	179	184	184	317	325	198	210	179	218	257	257	194	198	282	297	196	196	304	310	-9	-9	150	150	166
06-172-04	6	12	212	215	124	124	220	224	268	298	203	211	180	186	191	200	281	287	177	181	304	304	254	254	163	177	-9	-9	323	325	214	222	179	179	471	471	186	214	297	297	196	202	304	304	260	260	150	150	157
06-172-05	6	12	206	212	124	126	218	224	253	313	211	215	186	186	191	200	281	287	287	301	304	304	254	257	171	177	-9	-9	327	327	206	210	167	167	317	337	202	204	297	297	196	196	304	316	258	258	150	150	178
06-172-06	6	12	206	215	116	126	218	218	243	243	203	215	170	180	194	203	287	290	175	181	304	304	257	260	163	171	188	188	325	325	174	206	170	173	259	291	208	216	294	300	196	196	304	325	260	260	156	303	157
06-172-07	6	12	206	212	126	126	232	242	243	283	203	203	180	186	191	197	281	287	175	317	304	308	257	260	171	179	186	186	325	325	206	234	164	173	291	291	204	210	297	297	196	206	304	325	260	260	150	153	181
06-172-08	6	12	212	215	116	124	218	238	268	268	213	233	180	186	191	197	287	290	175	175	304	304	257	257	177	179	196	196	327	329	218	218	173	173	291	291	196	202	297	297	196	202	292	304	260	260	150	150	178
06-172-09	6	12	212	215	116	126	220	232	268	273	215	219	172	172	182	197	287	287	181	293	304	304	257	260	173	175	184	188	333	337	174	206	164	173	343	343	194	208	-9	-9	196	198	304	307	256	258	303	303	178
06-172-10	6	12	212	212	124	436	220	242	243	373	219	219	170	172	197	197	287	287	175	175	304	304	254	257	171	177	184	184	329	331	218	222	164	167	341	347	208	220	-9	-9	196	204	304	316	258	258	150	150	178
06-172-11	6	12	212	215	122	126	218	220	253	313	211	219	170	180	197	200	287	287	175	287	304	304	254	260	163	181	184	184	325	333	206	206	164	173	257	291	200	204	297	297	196	196	316	325	260	260	150	303	181
06-172-12	6	12	209	212	126	126	220	226	253	263	203	219	172	180	197	200	287	287	171	303	304	304	260	260	171	189	188	188	325	325	198	218	164	164	257	269	186	202	297	297	198	202	307	310	274	274	150	150	157
06-172-13	6	12	212	212	124	124	220	242	273	273	219	219	172	180	197	197	287	287	175	181	304	304	257	260	177	181	184	184	319	333	194	194	173	173	291	345	186	206	294	294	196	196	304	304	260	260	150	150	178
06-172-14	6	12	212	212	116	126	216	226	268	323	211	233	180	186	194	200	281	287	175	181	304	304	260	260	175	179	196	196	327	327	206	206	173	179	335	459	186	218	288	297	196	198	304	325	258	258	156	303	175
06-172-15	6	12	212	212	124	126	224	228	288	343	203	203	170	170	197	197	281	287	175	175	304	304	254	260	171	171	184	196	341	341	206	206	167	173	339	339	186	186	297	312	196	198	307	325	258	260	150	303	178
06-172-16	6	12	209	212	122	438	216	226	268	313	215	219	170	180	200	203	287	287	175	179	304	304	257	263	171	181	212	212	323	329	206	206	167	170	291	291	190	202	297	297	196	202	304	304	260	260	150	153	181
06-172-17	6	12	212	212	124	438	218	222	253	268	203	219	170	182	194	200	287	287	181	287	304	304	260	272	171	185	198	198	331	331	206	206	164	173	333	345	186	206	300	300	196	196	304	325	258	258	150	303	178
06-172-18	6	12	212	215	116	124	240	278	268	278	219	221	170	172	197	200	281	287	175	181	304	304	257	257	163	169	196	202	327	331	182	206	164	164	257	275	216	236	300	300	192	196	304	307	256	258	150	150	157
06-172-19	6	12	212	212	122	436	218	238	243	243	215	219	178	182	197	197	281	281	177	303	304	304	257	257	171	177	184	200	323	325	182	234	-9	-9	349	355	204	206	294	297	196	198	310	316	258	258	150	303	187
06-172-20	6	12	212	212	122	124	218	250	253	288	203	211	180	180	197	200	287	287	283	283	304	304	254	260	163	169	196	196	325	333	198	214	173	173	259	333	186	202	297	297	196	196	307	307	258	258	150	153	178
06-172-21	6	12	212	212	124	438	218	226	268	268	203	219	182	184	197	197	287	287	175	283	304	304	254	260	175	179	194	196	323	325	206	218	173	173	291	291	-9	-9	294	303	196	202	307	310	260	260	150	153	178
06-172-22	6	12	212	215	126	438	220	228	253	263	217	219	170	170	197	200	287	287	181	181	304	304	254	257	163	179	188	194	325	341	194	206	164	173	271	271	202	208	294	294	202	208	307	310	260	260	303	303	166
06-172-23	6	12	206	215	116	116	226	234	253	288	203	213	174	180	200	209	287	290	271	283	304	304	260	260	163	177	184	198	331	349	194	206	179	182	291	291	-9	-9	291	294	198	198	307	307	260	260	150	156	178
06-172-24	6	12	209	212	112	116	218	230	243	253	211	215	170	172	191	197	287	290	183	271	-9	-9	248	260	163	177	188	188	325	325	198	206	164	173	257	259	196	204	297	297	196	196	304	325	256	256	150	150	178
06-172-25	6	12	212	212	116	126	220	264	243	268	211	215	170	180	191	209	281	287	175	283	304	304	257	257	163	171	184	186	323	323	194	206	173	173	277	293	186	204	297	297	192	196	310	316	260	260	150	150	157
06-172-26	6	12	206	212	116	438	226	232	243	273	211	211	180	180	200	203	281	287	181	181	304	304	260	260	163	181	192	202	319	323	182	206	173	188	285	339	204	224	288	288	198	198	304	307	258	260	150	150	178
06-172-27	6	12	212	215	124	438	220	252	268	308	203	219	172	184	197	200	287	290	175	183	304	304	257	260	165	165	188	188	323	327	198	206	167	173	263	291	202	204	294	294	198	202	304	307	256	258	150	150	160
06-172-28	6	12	212	212	124	438	226	240	288	293	203	219	170	170	191	191	287	287	175	301	304	304	257	257	163	177	184	184	325	325	206	206	170	170	257	325	196	216	294	297	196	198	307	307	258	260	153	303	169
06-172-29	6	12	203	206	124	438	216	222	253	333	203	219	170	180	191	191	281	290	175	183	304	304	254	260	175	179	188	188	325	331	186	206	164	164	335	335	200	202	294	300	196	208	292	325	262	262	150	150	166
06-172-30	6	12	206	215	116	124	218	222	243	268	217	219	180	180	197	200	281	287	191	297	304	304	242	257	163	177	184	184	323	329	194	214	173	173	257	271	202	204	303	303	196	198	316	325	258	260	150	303	181
06-168-01	6	13	212	215	126	438	248	258	243	243	221	227	166	172	-9	-9	287	287	175	181	304	304	260	260	171	175	298	298	329	329	206	258	164	173	259	341	202	212	288	294	198	206	292	316	-9	-9	150	306	172
06-168-02	6	13	212	212	124	126	224	240	308	358	203	203	170	170	188	197	287	287	175	273	292	304	254	260	-9	-9	-9	-9	325	325	174	258	164	179	335	367	-9	-9	276	297	198	204	304	307	258	258	153	153	175
06-168-03	6	13	212	212	116	116	218	234	263	273	203	211	172	180	188	203	287	287	181	327	304	304	257	260	161	179	194	198	325	329	206	230	173	176	267	339	204	208	294	297	198	200	307	307	258	260	153	153	166
06-168-04	6	13	212	212	116	126	220	224	253	268	203	203	172	180	191	194	287	287	177	181	304	310	257	260	163	175	188	188	329	333	206	258	173	173	271	355	202	204	294	297	196	204	301	307	256	260	150	150	166
06-168-05	6	13	206	215	126	438	220	230	243	268	219	219	172	174	191	200	287	287	175	289	304	304	254	254	161	175	188	188	325	329	206	230	164	173	257	291	200	210	-9	-9	202	202	304	307	256	256	150	303	157
06-168-06	6	13	212	215	126	126	220	230	253	268	203	215	172	178	203	203	281	287	291	355	304	304	254	254	163	179	188	188	325	327	194	214	167	173	255	257	204	208	276	315	196	196	304	310	258	258	159	306	178
06-168-07	6	13	212	215	124	124	220	240	258	268	211	211	170	184	191	191	281	287	175	177	292	306	257	260	163	179	184	184	323	323	206	258	164	173	265	281	214	220	276	297	196	206	304	304	258	258	150	153	157
06-168-08	6	13	209	215	126	126	220	226	268	268	219	221	170	186	197	197	287	287	175	181	304	306	254	260	173	173	184	196	325	329	182	194	164	164	257	349	194	204	297	330	196	204	295	304	258	258	144	150	181
06-168-09	6	13	206	215	126	128	220	232	243	268	203	219	170	180	197	197	281	287	175	309	304	304	257	257	163	177	188	194	325	361	206	214	164	173	257	333	204	208	294	294	196	198	307	316	262	262	153	306	175
06-168-10	6	13	203	215	122	126	220	236	248	253	219	221	170	184	191	191	287	287	175	359	304	304	248	260	163	177	186	188	323	331	174	174	164	176	339	343	206	222	294	294	196	196	304	310	258	258	150	153	157
06-168-11	6	13	212	212	124	438	220	234	243	268	203	215	178	180	191	191	281	287	297	297	304	304	254	257	177	179	188	198	329	329	214	226	173	173	261	267	202	204	294	294	196	196	295	307	258	260	150	156	-9
06-168-12	6	13	209	215	126	126	218	238	253	268	219	221	178	180	197	200	287	290	175	185	304	304	260	260	177	177	184	184	325	333	218	258	173	173	255	257	200	206	288	288	196	198	325	325	258	258	156	303	157
06-168-13	6	13	203	212	118	126	218	238	253	268	219	219	172	180	191	197	281	287	175	177	304	304	254	260	171	177	188	188	325	331	198	258	170	173	265	291	208	210	276	276	198	202	307	325	260	260	144	150	166
06-168-14	6	13	212	215	126	126	220	220	253	263	203	211	172	172	191	200	287	287	175	181	304	306	257	260	177	179	188	300	325	333	206	258	173	173	257	257	202	226	294	297	202	202	298	307	256	260	150	150	175
06-168-15	6	13	212	215	122	126	218	218	268	278	203	217	174	182	200	200	278	284	175	175	304	306	257	260	177	179	306	306	325	329	194	234	164	170	259	331	204	204	294	303	196	202	292	292	258	260	150	306	157
06-168-16	6	13	212	212	126	438	210	218	253	253	219	219	172	180	191	197	287	287	175	175	304	304	257	260	165	179	188	302	321	327	206	234	164	170	291	343	206	212	294	294	196	202	298	316	260	260	144	150	157
06-168-17	6	13	209	212	436	436	218	240	253	253	203	219	170	180	197	200	281	287	175	183	304	304	257	260	163	177	308	308	325	325	206	218	164	170	333	351	204	206	276	294	198	198	304	304	256	260	141	150	175
06-168-18	6	13	212	212	116	126	222	230	268	288	211	219	178	180	191	191	287	287	175	175	304	304	257	260	171	175	188	208	323	325	194	206	164	173	257	271	186	224	294	294	196	202	292	307	258	260	150	153	178
06-168-19	6	13	212	212	126	126	218	232	328	328	213	215	178	180	191	197	287	287	179	275	304	304	257	257	171	179	198	198	327	329	174	194	164	170	257	287	202	204	288	294	196	196	292	307	258	258	150	150	184
06-168-20	6	13	212	215	116	126	210	218	243	253	203	203	164	170	200	200	287	287	175	325	304	304	257	260	177	177	184	184	331	331	206	258	170	170	267	289	186	196	276	297	196	198	310	316	-9	-9	153	306	166
06-168-21	6	13	212	212	124	440	218	218	243	243	203	241	172	180	194	194	287	290	175	183	304	304	254	266	171	179	184	188	325	325	206	258	173	173	257	333	194	220	294	294	198	198	307	316	260	266	153	306	169
06-168-22	6	13	209	212	122	438	218	274	248	288	211	215	174	180	191	206	287	287	175	181	304	304	260	260	169	175	196	196	327	333	206	214	164	170	257	291	198	202	282	294	200	206	307	316	260	260	150	153	157
06-168-23	6	13	206	212	124	126	218	220	253	263	203	219	174	180	194	194	290	290	181	181	304	304	257	257	171	177	188	188	325	325	206	258	164	170	257	289	202	202	276	294	196	202	292	325	260	260	150	150	178
06-168-24	6	13	212	215	122	126	218	220	253	288	203	211	174	180	191	191	287	287	175	283	304	304	254	260	179	183	196	196	329	335	194	194	164	170	257	295	-9	-9	276	294	198	204	310	310	258	258	150	150	-9
06-168-25	6	13	203	212	116	116	218	224	243	268	219	219	170	196	191	203	290	290	175	179	304	304	257	260	165	177	184	184	329	329	190	206	164	173	257	271	198	204	276	294	196	198	307	310	258	258	150	150	157
06-168-26	6	13	206	212	126	126	218	242	243	338	203	219	180	180	191	194	287	290	283	283	304	304	254	257	171	173	314	314	325	331	206	218	164	164	283	333	192	196	267	285	198	198	307	307	258	258	150	306	154
06-168-27	6	13	212	212	124	440	220	252	243	253	219	219	170	172	191	197	281	287	181	181	292	304	257	260	171	177	284	284	325	331	214	238	173	173	257	339	200	214	276	294	196	202	307	310	260	260	150	150	181
06-168-28	6	13	212	212	126	438	236	258	253	268	203	219	168	180	191	203	287	287	175	183	304	304	257	257	177	179	188	188	329	329	206	210	206	206	257	291	198	214	294	294	196	202	310	322	258	260	153	306	175
06-168-29	6	13	215	215	126	438	218	220	243	243	213	219	170	174	191	203	287	290	175	175	304	304	257	257	171	177	184	184	357	357	206	206	173	173	257	271	186	204	-9	-9	196	204	304	304	256	258	150	150	175
06-168-30	6	13	212	215	124	124	232	238	273	273	203	221	170	184	197	197	287	290	175	175	304	304	257	260	163	179	188	194	331	333	206	206	173	185	257	265	186	198	276	297	196	196	310	316	-9	-9	150	153	184
06-171-01	6	14	206	212	116	116	218	226	268	273	211	217	172	194	191	197	287	287	175	179	304	304	254	257	169	177	-9	-9	329	329	206	206	167	173	257	259	186	202	291	291	196	198	304	307	258	258	150	303	178
06-171-02	6	14	203	215	124	126	224	228	248	253	219	221	172	176	197	197	287	287	287	351	304	304	257	257	171	179	196	196	331	339	206	206	164	173	257	291	194	198	297	297	202	202	304	325	258	258	150	150	157
06-171-03	6	14	206	215	122	126	210	218	243	258	205	219	170	170	191	197	281	287	175	175	304	304	260	260	169	171	188	198	329	329	206	206	170	173	337	343	186	210	300	300	196	202	292	307	260	272	150	153	178
06-171-04	6	14	212	212	126	438	226	230	268	333	203	219	170	170	197	197	281	287	175	287	304	304	254	254	163	177	188	188	325	329	194	206	164	164	257	291	206	222	294	294	192	202	292	313	260	260	150	150	169
06-171-05	6	14	212	212	116	126	216	268	243	323	219	219	170	172	191	197	287	287	175	181	304	304	257	257	179	179	188	196	331	331	206	222	164	173	265	355	200	212	294	294	200	206	307	325	258	258	159	303	157
06-171-06	6	14	212	212	122	126	234	246	258	288	211	215	178	182	191	191	287	287	175	181	304	304	257	260	163	187	184	186	337	353	174	206	170	170	259	291	202	210	297	297	198	198	292	307	258	260	150	150	178
06-171-07	6	14	209	212	124	438	218	236	268	268	207	219	168	170	191	197	287	287	175	183	304	304	254	254	171	171	184	188	325	325	202	214	164	173	257	257	186	202	294	294	198	202	304	310	260	260	150	153	172
06-171-08	6	14	212	212	122	126	226	236	253	268	211	215	170	196	191	200	281	287	181	325	304	304	260	260	169	177	188	188	325	327	206	226	167	173	267	459	202	202	294	294	198	198	304	310	258	258	150	303	157
06-171-09	6	14	212	215	116	124	216	224	248	253	211	219	170	170	200	200	281	281	181	283	304	304	254	260	163	175	184	184	325	329	206	210	173	197	331	343	204	204	294	294	196	202	304	304	256	260	150	150	175
06-171-10	6	14	212	212	116	126	222	224	273	313	219	221	170	180	191	209	287	290	183	283	304	306	248	263	173	173	184	184	323	331	194	214	173	173	299	347	204	216	294	294	198	200	307	310	258	258	150	156	169
06-171-11	6	14	206	215	122	126	226	238	333	333	203	203	170	174	191	200	281	287	175	175	304	304	257	260	177	177	188	188	327	331	186	206	-9	-9	275	275	186	202	294	294	196	202	304	304	260	260	150	303	175
06-171-12	6	14	212	212	126	438	220	234	273	278	211	219	178	182	188	191	281	287	271	283	304	304	257	257	163	169	188	196	329	329	206	214	167	218	257	271	186	208	297	297	196	196	304	304	258	258	150	303	157
06-171-13	6	14	212	212	124	124	216	220	243	268	203	213	170	180	197	200	281	287	175	289	304	304	260	260	177	187	196	198	327	327	218	218	170	173	291	291	198	202	291	294	196	196	304	304	258	258	150	150	157
06-171-14	6	14	212	212	126	126	218	246	253	253	203	203	170	180	191	200	287	287	181	181	304	304	260	260	163	171	184	188	325	329	206	206	173	173	257	293	186	222	-9	-9	202	206	292	292	260	260	156	159	166
06-171-15	6	14	212	212	126	214	208	216	253	268	195	219	170	170	191	191	287	287	175	357	304	304	257	260	171	179	188	188	329	329	182	210	164	164	257	291	202	202	294	297	202	204	292	316	258	258	150	153	157
06-171-16	6	14	212	212	116	124	226	236	268	303	203	211	180	180	197	200	281	287	177	337	304	304	257	260	175	179	196	196	319	365	206	214	179	179	257	345	202	208	-9	-9	196	204	304	304	264	266	150	150	163
06-171-17	6	14	212	212	116	436	224	230	243	328	215	221	168	184	191	200	287	287	181	183	304	304	260	260	177	177	200	200	325	329	210	222	173	173	257	261	202	220	-9	-9	198	202	304	307	-9	-9	150	303	157
06-171-18	6	14	212	215	116	124	216	216	243	243	203	203	170	180	194	197	287	287	221	233	304	304	-9	-9	-9	-9	184	188	323	323	198	206	173	173	-9	-9	190	196	-9	-9	196	204	304	304	260	260	150	150	175
08-317-01	15		212	215	126	126	220	222	263	318	211	219	168	170	200	200	287	287	175	183	304	304	260	260	163	171	156	184	329	333	222	222	-9	-9	259	265	186	202	-9	-9	196	202	-9	-9	260	286	150	150	157
08-317-03	15		212	212	124	124	216	218	308	308	203	211	180	180	191	200	287	290	175	175	304	304	251	260	163	163	188	190	329	339	206	214	-9	-9	257	337	202	204	294	294	196	198	307	307	260	260	150	303	157
08-317-04	15		212	215	126	126	218	218	243	278	203	203	180	186	191	197	287	290	175	175	304	304	257	257	163	169	188	194	333	333	206	234	-9	-9	259	259	202	204	297	297	196	202	-9	-9	258	260	153	153	175
14-036-02	7		206	215	-9	-9	232	234	253	268	203	203	170	188	197	197	287	287	179	287	304	304	260	260	163	171	184	184	323	325	194	194	164	170	257	274	198	220	288	291	198	198	292	307	258	258	150	150	175
14-036-04	7		206	212	112	116	210	218	253	253	219	219	170	180	191	197	281	287	177	177	304	304	254	254	179	179	-9	-9	323	323	178	198	164	170	257	287	196	208	276	276	196	200	301	304	258	258	150	150	184
14-037-01	7	15	-9	-9	116	124	216	232	268	278	203	225	174	174	194	197	287	287	183	183	304	304	257	257	163	163	184	188	323	329	194	194	164	164	257	291	198	204	294	297	196	204	295	307	256	258	150	150	157
14-037-02	7	15	212	212	-9	-9	220	226	248	253	219	219	170	170	200	200	287	287	183	185	304	304	257	263	177	177	184	188	325	325	198	210	164	173	257	291	202	204	288	294	196	198	307	319	258	258	150	150	157
14-037-04	7	15	203	206	214	214	220	234	253	253	203	203	170	180	191	197	287	287	177	269	304	304	254	260	169	177	184	188	319	325	206	222	164	170	289	291	198	224	288	294	196	196	292	307	258	258	150	150	160
14-037-05	7	15	191	203	116	116	216	230	253	288	203	219	170	170	191	197	287	287	183	289	304	304	254	257	179	179	184	188	329	329	194	214	164	203	257	287	194	204	297	297	196	196	292	307	258	260	141	156	157
14-038-01	7	15	206	212	124	124	216	242	243	273	203	219	178	178	191	191	281	287	175	189	304	304	257	257	171	171	184	184	321	329	206	206	173	173	257	257	204	222	294	297	196	202	304	304	260	260	150	150	175
14-038-02	7	15	203	212	-9	-9	208	216	268	278	203	203	172	180	197	200	281	287	175	175	304	304	257	260	177	177	186	186	327	357	194	234	173	173	257	291	186	204	294	294	202	204	304	328	260	260	150	150	178
14-038-03	7	15	-9	-9	-9	-9	-9	-9	253	298	203	219	170	180	191	197	281	287	175	183	304	304	263	263	165	179	184	184	329	329	206	210	164	170	257	291	186	212	294	294	204	206	304	310	258	258	150	150	175
14-038-04	7	15	212	215	116	116	220	226	268	268	203	221	170	184	200	209	281	287	177	177	302	302	254	254	175	175	184	184	327	355	210	210	173	173	257	257	202	208	297	297	-9	-9	304	304	260	260	150	150	181
14-038-05	7	15	212	212	122	122	218	218	263	323	203	203	178	178	197	203	287	287	175	175	304	304	257	260	175	175	184	184	329	359	230	230	173	173	257	257	186	186	294	297	198	200	313	316	260	260	150	150	178
14-038-06	7	15	206	212	122	126	216	216	243	253	203	215	180	180	191	200	287	290	175	175	304	304	257	257	175	185	196	196	329	329	198	206	164	173	257	257	196	206	294	297	196	198	304	307	256	266	150	150	178
14-038-07	7	15	203	212	124	126	218	226	253	268	211	223	178	180	197	197	287	287	175	175	304	304	257	260	163	163	184	184	325	327	210	214	173	173	257	291	186	216	294	294	202	204	304	307	258	258	-9	-9	-9
14-038-08	7	15	212	212	126	126	220	220	313	323	205	213	170	178	197	200	287	287	175	347	304	304	260	263	177	177	184	184	327	333	218	218	173	173	257	257	208	210	294	294	196	202	304	307	260	260	150	303	166
14-038-09	7	15	212	212	122	122	232	236	303	303	203	221	172	180	191	197	287	287	175	317	304	304	260	260	163	177	192	192	327	329	206	222	173	173	257	275	186	204	294	297	196	196	292	304	258	258	150	150	157
11-415-01	8	16	212	215	124	126	222	242	263	273	203	215	170	180	194	209	287	287	181	181	304	304	254	257	163	175	-9	-9	325	329	206	206	164	173	291	299	202	204	294	294	198	198	283	307	256	256	165	180	151
11-415-02	8	16	206	212	116	126	220	220	253	288	203	203	172	184	191	191	281	290	175	271	304	304	254	257	171	171	196	196	329	331	214	234	167	173	325	343	194	196	-9	-9	196	196	289	289	256	256	159	159	151
11-415-03	8	16	212	215	124	124	220	228	268	303	203	219	170	178	191	200	287	290	175	175	304	304	257	260	173	175	184	196	323	327	206	226	173	197	257	343	186	204	294	294	196	202	289	307	254	256	159	189	151
11-415-04	8	16	212	215	122	126	218	218	268	283	215	215	172	180	197	197	287	290	175	319	304	304	257	260	177	177	188	188	325	329	206	206	164	173	-9	-9	202	214	297	300	196	206	307	307	258	258	165	183	151
11-415-05	8	16	212	215	124	126	234	238	248	263	215	219	170	180	191	197	287	287	181	181	304	304	260	272	163	171	188	188	333	333	194	206	164	179	257	339	204	204	297	297	196	196	301	307	256	256	159	174	151
11-415-06	8	16	206	215	124	126	220	220	253	328	219	235	170	180	191	200	287	287	181	181	304	304	257	260	171	177	196	196	325	325	182	182	170	173	337	337	186	222	297	297	202	202	-9	-9	254	256	165	177	151
11-415-07	8	16	203	212	116	122	220	222	-9	-9	211	219	172	180	191	191	287	287	175	181	304	304	254	260	169	169	184	184	-9	-9	198	226	167	167	257	257	196	204	294	294	196	206	307	307	258	258	180	180	151
11-415-08	8	16	203	212	124	126	220	244	268	288	219	221	172	180	197	200	287	287	-9	-9	304	304	254	257	163	177	184	194	323	323	206	206	170	173	329	339	200	204	300	300	196	196	-9	-9	254	254	159	159	151
11-415-09	8	16	209	212	116	126	218	242	333	338	203	211	174	180	191	203	281	287	-9	-9	304	304	257	260	171	179	198	198	321	327	194	218	167	167	259	341	186	202	276	276	202	204	307	307	258	258	174	177	154
11-415-10	8	16	203	212	116	116	220	238	253	268	203	211	174	180	191	209	287	287	-9	-9	304	304	257	260	163	175	184	186	331	335	206	210	164	173	267	341	206	212	282	282	196	202	-9	-9	256	258	177	180	151
11-416-01	8	16	212	218	122	126	218	252	253	268	215	219	172	180	188	200	287	287	283	283	304	304	254	257	169	177	-9	-9	323	325	206	206	164	173	331	341	202	204	276	276	196	202	307	307	254	256	177	177	151
11-416-02	8	16	206	215	438	438	220	236	278	278	213	219	172	184	194	200	287	287	169	175	304	304	242	257	163	169	184	184	323	331	182	206	164	170	257	291	202	204	288	288	202	204	283	283	254	254	177	180	151
11-416-03	8	16	212	212	-9	-9	236	244	243	268	203	213	172	180	191	197	287	296	169	175	304	304	257	260	171	175	184	184	331	331	198	214	167	167	257	343	204	206	294	297	196	198	295	295	258	258	159	183	151
11-416-04	8	16	212	215	124	126	220	228	268	353	203	219	170	180	191	200	287	287	169	175	304	306	248	251	163	179	188	188	325	329	206	206	167	218	257	291	210	214	294	300	196	204	283	283	258	258	180	183	151
11-416-05	8	16	212	212	116	124	216	218	253	268	-9	-9	178	182	191	191	287	290	-9	-9	304	304	257	260	163	177	188	194	325	357	194	206	173	173	291	337	-9	-9	294	297	196	196	283	283	258	258	150	303	151
11-416-06	8	16	203	212	126	126	236	236	278	298	203	203	170	180	188	191	281	287	169	175	304	304	245	257	177	177	188	188	325	333	206	218	173	173	285	297	186	206	297	297	196	206	286	286	256	256	150	150	-9
11-416-07	8	16	212	215	122	122	226	228	243	253	203	219	178	180	191	200	269	269	181	181	304	304	260	260	169	171	188	188	333	333	206	222	-9	-9	259	291	204	214	297	312	198	202	307	307	254	254	180	180	151
11-416-08	8	16	209	215	126	128	226	234	243	253	217	221	170	172	197	200	287	290	171	181	304	304	254	260	183	183	196	196	325	327	194	238	173	173	257	257	186	220	294	300	198	200	-9	-9	256	260	159	180	157
11-416-09	8	16	206	212	116	116	218	226	253	268	203	211	170	172	191	191	287	290	175	175	304	304	260	260	165	165	184	188	331	333	206	218	173	197	291	349	196	206	294	297	196	196	283	313	256	262	165	246	151
11-416-10	8	16	206	212	126	126	218	246	243	323	203	203	180	194	191	194	287	287	175	181	304	308	254	257	173	179	194	194	-9	-9	206	206	173	173	257	291	204	206	276	276	198	204	313	313	254	256	159	177	154
11-416-11	8	16	212	215	116	126	218	220	248	288	203	211	178	178	188	203	281	281	175	181	304	304	257	257	171	171	194	194	327	335	-9	-9	170	170	259	339	186	224	294	294	210	210	307	307	256	256	165	171	151
11-417-01	8	16	206	212	122	122	220	224	248	268	203	203	170	180	197	203	281	287	-9	-9	304	304	257	260	169	171	188	188	-9	-9	182	254	173	173	291	291	-9	-9	297	297	196	196	289	307	258	258	180	180	151
11-417-02	8	16	206	212	116	124	218	230	243	253	203	215	178	184	191	191	287	287	175	181	304	304	257	257	171	181	188	188	329	331	194	194	164	173	337	337	204	204	294	294	196	202	313	313	264	264	177	177	151
11-417-03	8	16	-9	-9	116	214	234	242	253	253	221	227	172	172	191	209	287	287	175	185	304	304	257	257	183	183	194	198	323	325	206	206	164	173	259	291	210	210	288	297	198	202	-9	-9	256	256	159	183	151
11-417-04	8	16	212	215	124	124	220	254	243	333	211	219	170	180	191	200	281	287	175	175	304	304	257	260	163	171	198	198	325	325	210	210	170	173	257	345	196	204	294	294	196	196	307	307	254	258	159	159	151
11-417-05	8	16	212	212	116	116	220	248	243	268	203	203	180	184	191	197	287	287	175	181	304	304	254	260	177	177	-9	-9	323	325	206	206	-9	-9	257	311	186	202	297	300	202	202	295	295	254	256	171	171	151
11-417-06	8	16	215	215	124	438	220	246	253	268	221	221	172	184	191	197	287	287	175	185	304	304	254	260	171	179	188	188	325	329	206	206	170	173	257	463	194	208	297	297	196	198	307	307	256	256	180	204	151
11-417-07	8	16	212	215	126	126	222	240	268	288	203	203	170	170	194	200	287	287	175	181	304	306	254	260	171	175	188	188	325	329	198	226	167	173	291	343	208	210	297	297	196	202	307	307	256	258	159	180	151
11-417-08	8	16	-9	-9	116	116	218	250	243	243	213	221	180	188	191	197	281	287	171	181	304	304	254	260	163	185	184	184	325	327	206	206	173	173	257	267	198	216	288	297	202	204	283	283	254	256	159	159	151
16-001_01	8	16	203	212	126	126	236	248	253	278	203	215	168	180	200	203	287	287	175	175	304	304	254	257	175	179	184	184	325	325	194	214	167	173	257	257	186	202	294	294	204	204	271	286	258	260	150	150	178
06-186-11	9	17	206	212	124	438	272	280	258	268	207	207	180	180	191	191	287	287	279	297	304	304	254	260	169	169	188	188	323	323	194	230	164	164	291	341	202	212	297	297	202	202	304	325	258	258	150	156	160
06-186-12	9	17	206	212	124	124	218	240	268	268	201	207	170	170	188	191	290	290	283	289	304	306	257	260	179	179	184	184	319	319	198	242	173	179	265	291	194	204	294	297	198	200	304	307	260	260	150	303	-9
06-186-13	9	17	212	215	126	126	216	234	263	263	207	219	170	170	191	191	287	290	291	291	304	304	257	260	177	179	180	222	331	337	234	234	164	173	335	353	202	208	276	297	198	198	307	325	258	258	150	150	181
06-186-14	9	17	212	215	124	124	216	218	243	243	207	209	170	182	191	197	287	287	183	301	304	304	254	254	163	163	188	200	329	333	194	206	164	179	265	267	194	198	276	294	196	200	307	307	260	268	150	150	181
06-186-15	9	17	206	215	116	124	224	250	253	268	207	221	170	182	191	197	287	287	171	171	304	304	260	260	185	185	188	194	323	323	194	206	-9	-9	271	291	194	202	276	297	198	202	307	307	258	258	150	150	157
06-187-01	9	17	212	215	116	124	216	230	268	268	219	219	168	172	191	191	287	287	301	319	304	304	257	260	175	175	210	214	321	321	182	182	164	173	263	291	200	218	276	276	198	198	304	304	258	260	150	306	214
06-187-02	9	17	206	215	116	116	236	250	253	268	221	221	182	182	191	209	287	287	297	297	304	306	257	260	169	187	188	212	321	351	-9	-9	164	164	271	343	202	204	294	297	196	198	307	325	260	260	150	306	181
06-187-03	9	17	215	215	124	438	216	248	268	298	207	209	170	182	188	191	287	287	181	291	304	310	257	260	177	179	202	208	331	331	194	206	164	170	291	347	204	214	294	297	198	198	295	325	258	294	150	150	175
06-187-04	9	17	206	215	124	438	218	246	268	268	203	219	168	168	191	197	287	287	279	299	304	304	254	260	179	179	188	188	355	355	198	198	164	182	325	331	200	214	276	276	196	202	307	307	258	290	150	306	175
06-187-05	9	17	215	215	120	124	238	278	253	358	203	221	180	198	191	197	287	287	171	359	304	304	257	257	171	175	184	212	329	333	206	206	164	164	291	339	210	214	294	297	198	198	304	307	260	260	150	150	160
06-187-06	9	17	209	215	116	438	220	224	253	253	207	219	170	190	191	191	287	287	277	277	304	304	260	260	175	175	188	190	323	323	182	182	173	191	457	457	200	200	294	294	198	202	304	310	258	258	150	150	181
06-187-07	9	17	215	215	116	214	242	308	253	253	203	221	172	184	188	191	287	287	283	283	304	304	260	269	187	187	184	196	331	331	182	210	164	164	263	331	202	210	276	294	198	198	307	307	258	260	150	306	-9
06-187-08	9	17	206	212	116	124	220	290	253	268	207	221	170	170	191	191	287	287	171	181	304	304	254	263	175	175	184	188	329	329	262	262	164	179	291	293	198	204	276	276	198	202	307	307	260	260	150	306	175
06-187-09	9	17	212	212	124	124	244	250	263	268	219	219	168	182	191	191	287	287	181	293	304	304	242	257	167	177	232	232	329	329	194	206	164	164	329	341	194	200	276	297	198	198	307	319	260	260	150	150	160
06-187-10	9	17	212	215	124	438	216	220	253	253	207	277	176	180	191	191	281	287	285	287	304	304	254	260	181	181	194	240	325	329	206	238	164	164	265	461	202	212	294	297	198	198	307	307	258	260	150	150	175
06-187-11	9	17	215	215	116	124	220	220	253	268	207	221	182	186	188	191	287	287	181	189	304	306	254	257	163	179	212	226	323	347	186	226	164	170	267	267	202	206	276	297	198	198	304	304	258	270	150	306	157
06-187-12	9	17	206	215	124	438	230	230	253	278	203	207	170	180	191	203	287	287	183	313	304	304	260	260	177	177	188	206	331	333	206	206	218	218	265	291	204	210	294	297	198	198	307	325	260	260	150	306	157
06-187-13	9	17	215	215	124	438	220	242	268	278	207	221	170	182	191	200	287	290	171	289	304	304	260	260	177	179	184	198	319	331	182	206	173	197	345	351	202	204	276	294	198	202	304	307	260	260	150	153	163
06-187-14	9	17	212	215	116	438	242	290	253	253	207	207	170	170	191	191	287	287	181	183	304	304	257	260	163	163	180	188	331	331	182	182	164	209	274	355	202	212	294	315	198	198	310	310	258	258	150	150	-9
06-187-15	9	17	212	215	116	124	216	218	253	253	219	221	166	170	188	188	287	287	181	297	304	306	257	260	163	179	-9	-9	325	333	182	214	173	179	345	497	204	212	273	297	196	198	310	310	260	260	150	306	166
06-173-01	9		206	212	116	124	252	256	253	253	207	221	172	182	191	197	287	287	177	177	306	312	260	260	179	179	188	188	319	321	206	206	164	164	-9	-9	-9	-9	-9	-9	196	198	310	310	258	258	150	303	160
06-173-02	9		206	209	124	214	226	238	283	288	207	219	170	180	191	191	287	287	171	271	304	304	242	260	175	175	-9	-9	325	329	186	190	164	164	271	337	204	212	-9	-9	198	198	307	307	258	270	159	159	175
06-173-03	9		212	212	122	438	218	252	243	268	221	225	170	196	188	191	287	287	181	183	304	304	257	260	169	179	180	184	325	329	182	206	176	218	357	473	190	202	-9	-9	198	198	307	307	260	262	150	303	187
06-173-04	9		206	206	116	124	244	266	253	253	203	219	172	176	191	191	287	287	299	323	304	306	260	260	171	179	188	210	323	331	198	206	179	179	267	285	204	208	-9	-9	196	198	307	307	258	286	150	150	178
06-173-05	9		212	215	124	124	234	246	268	288	203	207	180	184	188	191	287	287	-9	-9	304	310	257	257	163	175	212	214	325	331	198	198	164	164	297	297	202	210	-9	-9	196	198	307	316	260	260	150	150	205
06-173-06	9		212	212	116	124	220	220	268	288	207	217	172	182	191	191	287	287	181	303	304	304	260	260	175	175	180	180	325	333	198	198	164	179	291	343	204	204	-9	-9	200	202	292	307	258	258	150	150	190
06-173-07	9		203	215	116	126	244	258	268	273	207	217	170	182	188	191	287	287	293	343	304	304	257	260	175	183	188	194	325	327	194	194	164	179	291	291	204	204	-9	-9	198	198	307	307	260	262	150	294	175
06-173-08	9		206	215	124	438	228	238	243	268	207	207	172	172	188	191	287	287	285	313	304	304	257	260	177	179	184	208	319	355	186	242	164	164	343	343	196	214	-9	-9	198	202	304	307	260	268	303	303	166
06-173-09	9		206	215	116	124	242	246	278	293	219	233	182	184	191	200	287	287	321	321	306	306	260	260	169	177	188	220	329	329	206	214	182	182	265	269	202	204	297	300	196	202	307	307	258	258	150	306	223
06-208-01	10	18	206	212	122	126	226	234	268	268	203	211	180	180	191	197	287	287	175	181	304	304	257	260	177	179	184	184	325	325	174	206	173	173	257	291	186	204	294	297	196	198	-9	-9	252	258	150	150	157
06-208-02	10	18	203	215	122	438	236	238	303	313	203	203	180	180	200	200	287	287	175	175	298	306	260	260	175	177	184	184	329	329	174	206	167	173	257	257	186	202	294	294	202	206	283	283	260	260	150	150	157
06-208-03	10	18	206	212	126	126	218	220	268	293	203	203	172	180	191	200	287	287	175	183	304	310	257	260	169	171	184	184	325	329	194	206	173	173	257	257	186	202	294	294	196	204	286	286	258	258	150	150	175
06-208-04	10	18	212	212	126	126	218	238	288	303	211	217	170	180	191	203	287	287	175	175	304	304	260	260	169	177	184	186	327	329	222	246	173	173	257	291	186	202	294	294	196	202	289	307	258	258	150	150	151
06-208-05	10	18	212	212	126	126	218	226	253	273	203	203	172	180	203	203	287	287	175	175	304	304	260	260	175	177	184	184	321	327	206	206	173	173	257	259	186	194	294	294	196	202	313	313	258	258	156	156	157
06-208-06	10	18	212	215	122	124	230	236	253	333	203	203	172	180	191	206	287	287	175	175	304	304	257	260	171	179	296	296	325	331	182	238	173	173	257	337	186	204	300	300	198	198	307	313	258	260	150	150	157
06-208-07	10	18	212	212	122	126	218	218	268	338	203	203	172	180	200	200	287	287	175	175	304	304	260	260	171	171	184	186	325	329	206	206	173	173	253	341	186	206	294	294	202	204	286	292	258	258	150	150	157
06-208-08	10	18	212	212	122	124	226	234	268	273	211	219	170	174	200	203	287	287	175	175	304	304	257	260	177	181	184	184	353	353	174	206	167	173	257	259	204	208	294	294	196	202	286	286	258	258	150	150	172
06-208-09	10	18	212	212	122	126	218	238	268	268	213	215	180	180	200	203	281	287	175	175	304	304	254	257	173	177	184	184	325	329	194	218	167	173	257	259	186	202	294	297	196	202	283	286	258	258	150	150	157
06-208-10	10	18	203	212	122	122	226	234	253	263	203	211	180	180	197	200	287	287	175	175	304	304	257	257	179	181	194	194	325	327	182	214	167	173	267	343	186	186	300	300	196	196	286	286	256	258	150	150	178
06-205-01	10	19	212	212	126	126	226	234	243	268	203	215	172	180	197	200	287	287	175	175	304	304	254	257	177	183	184	184	323	327	206	206	173	173	257	259	186	202	297	297	202	202	271	283	262	262	150	150	178
06-205-02	10	19	212	212	126	126	226	236	253	268	203	203	178	180	194	203	281	287	175	175	304	306	257	257	177	177	184	184	329	331	182	206	173	173	257	257	186	216	294	300	196	204	307	307	258	258	150	150	157
06-205-03	10	19	212	215	116	126	218	236	273	328	203	213	176	180	200	200	287	287	175	281	304	304	257	257	171	171	196	196	325	329	-9	-9	173	173	257	257	196	204	294	294	198	204	-9	-9	258	258	150	150	175
06-205-04	10	19	203	212	116	126	226	242	268	318	211	217	180	184	191	191	287	287	175	175	304	304	257	260	171	171	184	184	321	327	206	206	173	173	257	257	202	202	294	294	198	202	307	307	258	258	150	150	178
06-205-05	10	19	212	212	116	116	226	226	268	288	203	203	180	182	200	203	281	287	175	175	304	304	257	257	169	177	184	184	325	325	194	206	167	173	257	343	186	218	297	297	196	202	283	289	252	258	150	303	157
06-205-06	10	19	212	212	116	126	238	242	263	273	211	211	180	188	194	203	287	287	173	309	304	304	257	257	163	179	184	184	335	335	206	218	173	173	257	257	186	204	294	297	202	204	271	286	254	254	150	150	157
06-205-07	10	19	212	212	126	126	228	228	253	268	203	211	172	180	191	200	281	287	175	317	304	304	254	257	163	167	272	272	329	329	186	186	173	173	257	259	186	196	279	306	202	206	292	307	258	258	150	150	175
06-205-08	10	19	212	212	126	126	226	250	253	263	211	221	180	180	191	191	281	287	175	175	304	310	257	260	169	177	184	184	329	331	206	234	167	173	259	259	186	186	294	297	196	198	313	313	258	258	150	150	166
06-205-09	10	19	212	212	126	126	226	238	268	278	215	217	180	180	191	203	281	281	309	309	304	304	260	260	177	179	300	300	329	329	218	218	173	173	257	257	204	216	282	294	196	202	-9	-9	258	258	150	150	175
06-205-10	10	19	212	212	126	126	228	232	268	273	211	211	180	180	191	191	287	287	317	317	304	306	254	260	167	179	302	302	325	325	206	250	173	173	257	257	202	204	294	297	198	206	292	292	256	258	150	150	175
06-206-01	10	19	203	212	126	126	216	236	253	253	211	211	172	182	191	191	287	287	175	175	304	304	254	260	177	177	204	216	323	325	174	194	167	173	259	339	186	186	294	297	202	204	307	307	260	260	150	150	175
06-206-02	10	19	212	212	126	126	220	226	268	273	211	219	172	180	191	200	287	287	175	175	304	304	257	260	163	169	184	184	325	369	174	214	173	197	259	349	186	202	276	276	196	202	271	286	260	260	150	150	172
06-206-03	10	19	212	212	126	126	222	226	268	273	203	203	180	180	200	203	287	287	175	175	304	304	257	260	163	175	184	186	321	321	206	206	173	173	-9	-9	186	186	294	294	200	202	271	283	258	260	150	150	-9
06-206-04	10	19	212	215	124	126	220	236	253	253	211	211	170	184	200	203	287	287	175	175	304	304	260	260	171	173	366	366	325	329	206	218	173	173	257	257	186	204	288	294	196	202	283	283	260	260	150	150	172
06-206-05	10	19	203	212	122	126	226	242	308	333	203	211	180	182	191	194	287	287	175	175	304	304	260	260	169	177	184	184	325	329	210	214	167	173	259	341	186	194	288	297	196	202	286	307	258	258	150	303	175
06-206-06	10	19	212	212	126	126	238	286	268	303	211	215	172	174	191	203	287	287	175	175	304	304	257	260	177	179	184	184	325	325	206	218	173	173	257	257	204	206	294	294	196	202	-9	-9	256	260	150	150	157
06-206-07	10	19	212	215	116	126	226	226	253	278	203	221	180	182	191	203	287	287	175	175	304	304	257	260	169	177	208	208	325	329	174	174	173	173	257	257	186	186	297	300	196	204	289	313	258	258	150	150	157
06-206-08	10	19	212	215	126	126	230	240	253	268	203	215	170	180	191	200	281	287	175	175	302	304	257	260	169	169	282	308	329	329	194	194	173	173	257	257	186	202	291	294	198	202	289	289	256	258	150	150	178
06-206-09	10	19	212	212	124	126	240	242	243	268	203	203	172	180	194	200	287	287	175	175	304	304	257	260	171	171	184	184	327	329	174	218	173	173	257	257	194	202	288	300	198	202	307	307	258	258	153	153	157
06-206-10	10	19	212	212	126	126	228	236	243	273	203	211	170	180	191	191	281	287	175	177	304	304	257	257	171	177	184	194	321	325	174	206	167	173	257	271	186	202	294	294	196	202	286	295	262	262	150	150	157
06-207-01	10	19	212	215	126	126	226	244	278	278	203	203	172	180	194	200	281	281	175	175	304	304	260	260	175	177	366	366	327	337	174	182	173	179	257	257	186	204	288	288	202	204	271	286	256	258	150	150	157
06-207-02	10	19	203	212	126	126	228	228	268	273	203	211	184	186	191	200	287	287	175	177	304	304	254	257	181	187	338	366	327	329	186	206	173	173	257	261	186	196	297	297	202	202	-9	-9	258	258	150	150	175
06-207-03	10	19	203	212	122	122	234	234	268	268	203	211	172	176	191	197	287	287	175	283	304	304	257	257	175	179	194	194	321	321	174	206	173	173	257	257	186	204	294	297	196	196	307	307	258	260	303	303	178
06-207-04	10	19	212	212	126	126	226	236	273	288	211	213	172	180	191	194	281	287	175	175	304	304	257	257	171	179	184	210	319	325	218	218	173	173	257	291	196	202	300	300	198	204	-9	-9	256	260	156	156	175
06-207-05	10	19	212	212	116	116	226	240	253	268	211	211	180	180	191	194	287	287	175	175	304	304	254	260	163	181	194	194	321	374	206	206	173	173	-9	-9	186	204	294	294	198	204	295	295	252	256	150	150	178
06-207-06	10	19	203	212	116	126	226	226	268	273	203	217	172	174	191	203	287	287	175	175	304	304	257	257	175	179	186	186	325	335	178	218	173	173	257	257	186	216	294	294	196	204	307	307	258	260	150	150	175
06-207-07	10	19	212	215	122	124	226	242	268	333	203	203	180	180	197	200	287	287	177	177	304	304	254	257	-9	-9	184	184	325	329	234	234	173	173	257	257	186	202	294	294	196	204	289	307	258	260	150	150	157
06-207-08	10	19	212	212	116	116	234	250	268	268	-9	-9	170	172	191	191	281	287	175	175	304	304	257	260	169	169	288	288	321	343	174	182	173	173	259	261	186	186	294	294	198	198	283	286	258	260	150	150	175
06-207-09	10	19	212	212	126	126	226	234	243	253	203	203	180	182	200	200	287	287	175	187	304	306	257	257	169	175	198	198	325	325	174	214	170	173	257	257	186	202	294	294	196	198	-9	-9	258	258	150	150	178
06-207-10	10	19	203	212	116	126	224	226	253	268	203	211	172	180	191	191	281	287	175	175	304	304	260	260	175	177	284	300	325	325	178	206	173	173	257	335	204	206	294	294	202	204	271	286	258	260	150	150	175
06-192-01	11	20	212	215	116	126	246	252	268	288	207	209	170	182	200	200	287	287	181	319	304	306	242	257	163	175	-9	-9	327	331	194	206	179	197	263	337	-9	-9	294	294	-9	-9	271	283	258	260	150	150	166
06-192-02	11	20	212	215	124	124	236	242	243	283	207	207	180	184	191	197	287	287	181	293	304	304	257	260	163	177	180	180	325	325	182	194	164	164	265	339	206	210	294	294	198	198	-9	-9	258	258	150	303	184
06-192-03	11	20	212	215	124	214	234	248	243	283	207	217	170	170	188	188	287	287	171	171	304	310	260	260	163	175	204	210	331	331	194	194	164	164	277	299	204	204	294	294	198	198	295	307	258	258	150	150	175
06-192-04	11	20	212	212	124	214	218	242	268	323	209	219	182	184	191	197	287	287	273	293	304	304	260	260	175	175	188	206	323	327	194	230	164	164	289	459	206	218	300	300	198	198	307	307	258	258	150	150	175
06-192-05	11	20	212	212	116	116	216	218	243	293	219	219	168	200	188	191	287	287	319	319	304	304	260	260	177	177	188	204	331	331	206	206	203	203	-9	-9	202	218	297	297	196	196	307	307	260	260	150	150	178
06-192-06	11	20	212	212	116	116	260	298	243	298	207	224	166	170	188	191	287	287	273	287	304	304	260	272	163	177	184	212	321	325	182	182	164	200	271	355	198	204	312	312	194	196	307	307	258	260	150	150	172
06-192-07	11	20	-9	-9	116	438	238	240	253	298	203	224	166	182	188	191	287	287	269	287	304	304	257	260	177	179	184	212	321	325	186	206	179	200	271	271	198	198	294	294	196	198	307	307	258	258	150	150	181
06-192-08	11	20	215	215	116	126	218	220	288	288	209	224	170	186	191	191	287	287	-9	-9	304	304	257	260	183	183	210	210	329	329	182	194	170	170	267	291	204	204	297	297	198	198	307	307	260	260	150	150	172
06-192-09	11	20	-9	-9	116	440	238	298	253	298	207	224	166	182	188	197	287	287	273	319	304	304	257	257	163	179	184	212	325	333	186	186	170	179	271	355	204	204	303	312	196	198	307	307	258	260	150	150	172
06-192-10	11	20	-9	-9	116	124	222	260	278	318	209	209	172	184	191	191	287	287	171	171	304	304	260	260	179	179	212	212	329	331	182	206	164	164	271	271	202	220	294	294	196	198	-9	-9	258	258	150	150	175
06-192-11	11	20	212	215	124	124	216	236	288	333	207	207	170	180	191	191	287	287	291	307	304	310	257	260	177	179	198	198	321	331	214	214	164	173	291	333	204	208	294	303	196	198	307	307	258	260	150	150	157
06-192-12	11	20	212	215	124	438	238	242	253	283	207	247	172	182	188	191	287	287	171	183	304	304	-9	-9	175	175	208	220	325	333	-9	-9	164	164	273	291	210	218	300	300	198	198	283	283	258	260	150	150	181
06-192-13	11	20	212	215	116	116	260	298	243	268	207	207	170	182	188	197	281	287	269	319	304	304	260	272	177	179	184	184	325	325	182	182	179	200	271	271	204	204	294	303	196	198	307	307	258	258	150	150	172
06-192-14	11	20	212	215	214	214	234	238	268	288	209	221	170	196	188	200	287	290	171	299	304	310	242	260	175	187	184	202	321	333	206	206	164	164	257	325	204	212	273	273	196	206	307	307	258	258	150	150	-9
06-192-15	11	20	212	215	124	124	238	248	243	278	211	219	182	198	188	197	281	287	183	321	304	306	-9	-9	177	179	184	204	325	329	194	214	170	197	291	467	200	204	291	291	198	204	307	307	258	258	153	303	157
06-189-01	11	21	212	215	116	124	242	248	253	288	207	221	180	180	191	197	287	287	183	183	304	306	242	260	179	179	210	210	323	333	206	206	155	164	467	467	196	206	294	297	198	198	307	307	256	256	150	150	211
06-189-02	11	21	212	212	116	116	220	242	253	253	-9	-9	172	182	188	197	287	287	-9	-9	304	304	254	260	177	187	186	186	325	325	194	194	164	203	257	271	202	218	300	300	198	198	307	307	256	258	153	303	175
06-189-04	11	21	212	212	116	438	228	234	243	333	-9	-9	170	180	197	200	281	290	-9	-9	304	304	260	260	163	171	188	188	319	337	206	230	170	179	291	291	202	202	297	297	196	198	-9	-9	258	292	150	150	178
06-189-05	11	21	206	212	116	124	218	228	263	268	203	221	174	182	194	197	287	287	289	289	304	304	242	260	175	177	184	212	323	327	206	206	164	164	263	335	204	208	294	294	196	198	-9	-9	262	262	150	150	175
06-189-06	11	21	215	215	116	124	226	228	253	268	203	203	170	170	188	191	287	287	-9	-9	304	304	260	260	179	181	188	210	317	325	194	194	164	197	265	333	202	206	282	282	196	198	-9	-9	260	260	150	150	166
06-189-08	11	21	212	215	116	116	234	240	243	328	209	221	178	182	188	191	281	287	-9	-9	304	310	257	260	169	175	184	188	323	329	182	186	176	176	333	335	204	212	294	297	198	198	-9	-9	260	260	150	150	157
06-189-09	11	21	206	215	116	116	220	230	253	328	203	219	170	184	191	200	287	287	287	295	304	304	254	260	173	179	184	200	323	333	202	206	167	179	337	337	190	222	294	297	196	198	307	307	258	260	153	156	-9
06-189-10	11	21	212	215	116	126	240	252	268	313	207	219	170	170	191	200	281	290	183	293	304	304	257	260	153	171	230	364	325	329	194	210	164	164	335	479	190	212	294	294	196	198	-9	-9	252	264	153	303	-9
06-189-11	11	21	212	212	124	436	220	242	243	278	207	209	168	172	191	191	287	287	179	179	304	304	242	260	153	175	188	188	331	331	182	222	164	176	291	333	192	202	294	294	196	204	307	307	258	258	153	153	157
06-189-12	11	21	215	215	116	124	230	236	253	268	203	207	170	170	197	197	287	287	287	287	304	304	-9	-9	153	175	202	202	319	319	182	206	167	170	265	339	198	200	294	297	196	198	307	307	258	258	150	150	166
06-189-13	11	21	206	212	116	116	216	218	248	288	207	209	170	174	197	203	287	290	181	287	304	304	257	260	175	181	-9	-9	323	327	194	206	170	170	293	335	192	204	294	303	196	198	-9	-9	256	258	150	303	175
06-189-14	11	21	215	215	124	124	220	248	243	253	207	219	184	184	191	191	287	287	181	181	304	304	260	260	179	179	184	184	325	325	206	206	155	164	257	285	198	210	294	297	198	198	283	283	-9	-9	150	150	184
06-189-15	11	21	212	212	126	126	228	230	243	263	207	219	174	194	188	191	287	287	-9	-9	304	304	254	260	175	181	210	210	323	329	194	194	164	197	265	265	-9	-9	294	294	198	198	-9	-9	254	258	303	303	-9
06-189-16	11	21	209	215	116	116	220	228	273	283	207	207	170	178	188	191	287	287	289	289	304	304	257	260	175	177	188	202	323	331	194	206	179	179	263	291	200	204	294	294	196	198	-9	-9	288	296	153	303	187
06-189-17	11	21	206	212	116	116	216	240	253	288	209	209	170	180	191	197	287	287	299	299	304	304	257	263	163	177	180	180	329	331	182	190	170	170	271	291	202	216	294	297	196	198	307	307	256	256	153	153	166
06-189-18	11	21	212	212	116	120	222	238	253	333	207	207	170	180	191	197	287	287	183	269	304	304	248	260	171	185	188	204	323	327	210	210	164	212	339	465	194	212	294	294	196	200	307	307	258	258	150	150	160
06-189-19	11	21	212	215	116	124	220	244	283	283	207	219	170	180	191	191	287	287	181	285	304	304	260	260	171	179	184	188	333	337	198	214	164	179	269	291	204	210	294	297	198	204	307	307	258	258	150	150	157
06-189-20	11	21	212	212	116	116	236	256	253	268	203	207	170	186	188	188	287	287	179	291	304	306	260	260	165	185	178	188	329	333	206	206	164	164	263	345	202	204	276	297	198	198	307	307	258	260	150	150	175
06-190-01	11	21	212	215	126	438	236	238	268	288	207	209	168	180	191	197	287	287	171	273	304	310	260	260	169	169	184	206	327	329	182	226	164	164	289	471	208	210	297	297	196	196	-9	-9	258	258	150	150	160
06-190-02	11	21	215	215	116	116	234	248	253	253	207	219	170	184	188	191	287	287	283	283	304	306	260	260	163	179	188	188	321	335	194	206	227	227	257	285	202	206	297	297	198	198	307	307	260	260	150	150	181
06-190-03	11	21	212	215	124	124	234	246	253	288	207	219	170	170	191	191	287	287	181	289	304	306	260	260	163	175	196	196	325	333	182	198	176	179	263	267	204	204	294	297	196	200	283	313	258	260	150	150	199
06-190-04	11	21	212	212	116	116	228	232	253	283	207	207	170	170	191	197	281	287	171	171	304	306	260	272	171	177	212	212	321	345	194	194	164	173	257	285	196	202	294	294	192	198	283	283	258	258	150	150	190
06-190-05	11	21	215	215	116	124	218	236	253	288	209	209	180	180	197	209	287	287	293	313	304	304	260	260	163	179	180	208	319	333	206	206	164	233	271	291	196	200	297	297	196	196	307	307	258	260	150	150	-9
06-190-06	11	21	215	215	124	126	224	246	253	273	207	207	170	180	191	191	287	287	271	323	306	306	242	260	163	175	214	214	325	331	182	194	182	182	259	281	204	210	294	297	190	200	283	283	262	292	153	153	157
06-190-07	11	21	212	215	116	438	236	238	268	283	207	219	182	184	191	191	287	287	179	179	304	306	254	254	153	175	186	224	329	361	194	206	170	182	259	267	194	198	294	294	198	198	307	307	258	258	150	150	169
06-190-08	11	21	212	215	116	124	234	240	243	283	207	207	170	180	191	191	287	287	299	307	306	306	257	260	177	179	202	206	331	337	182	198	164	173	271	291	198	206	303	303	198	198	283	283	252	258	150	153	160
06-190-09	11	21	206	215	116	438	236	242	288	288	219	219	168	180	191	191	287	287	271	333	304	304	260	260	175	177	182	200	325	331	206	210	164	200	265	265	206	226	297	297	196	206	-9	-9	258	258	153	153	193
06-190-10	11	21	212	215	124	438	218	286	288	288	207	207	170	184	191	191	287	287	171	171	304	306	260	260	163	179	202	208	325	335	194	202	179	203	267	267	204	218	297	297	196	198	307	307	258	258	150	150	163
06-190-11	11	21	212	215	116	124	218	230	253	278	207	224	170	170	191	191	287	287	317	317	304	306	260	260	175	181	184	184	319	319	194	194	164	164	291	291	206	224	294	294	196	196	283	283	258	260	150	150	160
06-190-12	11	21	215	215	116	116	220	254	248	268	209	237	170	170	188	191	287	287	295	295	304	304	242	242	145	179	184	208	329	333	226	226	164	170	265	267	202	208	294	297	198	200	283	283	260	260	153	303	-9
06-190-13	11	21	215	215	124	124	226	246	268	293	209	235	170	176	191	191	287	287	297	297	304	304	257	260	177	181	186	214	319	325	194	194	158	164	277	277	200	202	300	303	198	198	283	307	258	258	150	150	184
06-190-14	11	21	212	215	120	214	218	238	253	293	219	227	180	186	191	197	281	287	271	311	304	304	257	260	175	181	186	190	329	329	182	194	170	179	269	269	194	204	282	282	198	198	307	307	254	284	150	150	157
06-190-15	11	21	215	215	116	124	220	240	283	333	207	209	172	182	191	197	287	287	287	297	304	304	254	254	181	185	204	204	331	341	182	206	164	164	285	337	204	218	297	297	198	198	307	307	258	258	150	150	175
06-190-17	11	21	212	215	122	126	242	244	253	268	207	207	176	182	191	191	287	287	321	321	304	306	-9	-9	175	175	196	210	325	331	206	206	164	179	291	291	206	230	297	300	198	198	271	307	260	260	150	303	175
06-190-18	11	21	212	215	116	124	234	242	273	288	207	219	180	186	191	191	287	287	171	325	306	306	257	260	169	171	204	216	325	331	182	182	164	179	345	461	190	194	297	297	198	202	283	307	260	305	150	150	160
06-190-19	11	21	212	212	120	124	226	242	243	288	207	213	170	170	188	188	287	287	285	333	304	304	254	254	179	183	200	200	327	327	198	198	164	200	267	343	204	204	294	294	198	198	-9	-9	258	258	150	150	157
06-190-20	11	21	215	215	214	438	220	260	278	283	207	213	180	182	191	191	287	287	185	305	306	306	257	260	177	179	180	188	321	323	198	230	173	206	263	287	198	210	294	312	198	198	271	283	258	260	150	150	169
06-199-01	12	22	212	212	116	126	218	228	243	253	219	219	170	180	191	200	287	287	283	331	304	304	260	260	181	181	180	180	323	325	206	206	164	164	257	257	186	198	297	297	198	198	304	316	256	256	150	150	211
06-199-02	12	22	215	215	122	124	218	246	243	243	203	207	178	180	191	191	281	287	175	301	304	304	254	254	169	169	188	188	325	325	206	206	164	170	257	263	200	222	294	303	196	198	292	307	264	264	150	150	175
06-200-01	12	22	212	212	116	124	224	224	268	278	203	207	180	184	191	197	287	287	179	181	-9	-9	254	257	171	171	180	180	323	331	194	242	164	164	269	287	206	208	288	291	198	200	307	307	256	260	150	150	163
06-200-02	12	22	212	215	124	124	220	242	243	243	207	207	170	180	197	197	287	287	285	285	304	304	242	254	171	175	188	188	331	331	206	206	164	173	263	263	200	202	300	300	196	198	307	307	258	260	150	150	-9
06-200-03	12	22	206	206	116	118	228	240	248	253	203	209	178	184	188	200	287	287	291	295	304	306	254	260	173	177	190	190	331	331	182	206	164	170	275	275	208	212	276	276	198	198	307	307	258	258	150	150	160
06-200-04	12	22	206	212	118	124	212	220	243	253	207	219	170	188	191	197	275	287	183	185	304	306	251	260	171	179	186	186	325	325	206	206	164	164	257	339	204	204	297	297	198	202	304	307	258	258	150	150	175
06-200-05	12	22	212	215	116	124	224	238	268	268	207	227	170	172	191	200	287	287	291	301	304	304	257	257	177	179	188	188	331	337	202	206	164	179	257	257	198	204	294	294	198	200	307	319	258	260	150	150	166
06-200-07	12	22	206	215	126	126	218	218	258	268	203	219	174	184	191	203	287	287	181	281	304	304	260	260	169	177	188	188	325	331	194	194	170	170	271	271	204	204	294	312	198	198	307	307	258	258	153	303	205
06-200-08	12	22	215	215	124	124	234	234	268	268	203	209	180	182	191	191	287	287	295	299	304	304	260	260	171	171	188	188	323	327	206	206	164	173	263	274	204	204	294	297	198	198	307	307	258	260	150	153	157
06-200-09	12	22	212	215	126	126	244	250	253	268	219	219	172	178	197	200	287	287	183	183	304	304	257	260	179	179	210	214	329	333	194	206	182	182	257	263	204	218	297	297	196	196	295	307	258	258	150	150	157
06-200-10	12	22	215	215	120	120	218	242	243	288	209	219	172	188	188	194	287	287	299	355	304	306	260	260	175	175	184	188	329	331	182	182	164	179	265	265	196	206	276	276	196	200	307	307	256	260	150	150	178
06-200-12	12	22	212	215	124	124	218	238	243	268	221	225	178	180	191	197	287	287	183	183	304	306	257	257	175	175	188	188	331	331	206	206	-9	-9	257	331	204	208	294	294	198	198	292	307	258	260	150	150	193
06-200-13	12	22	206	212	124	124	262	288	243	243	207	207	170	196	191	191	287	287	285	285	304	306	254	260	173	181	190	190	329	333	194	206	164	179	261	261	196	206	276	276	198	198	292	307	258	260	153	303	-9
06-200-14	12	22	212	212	116	122	236	258	243	243	-9	-9	172	172	191	197	287	287	181	199	304	304	257	260	179	179	202	212	325	325	198	214	164	164	291	291	204	206	294	294	198	204	307	307	256	256	150	150	157
06-200-15	12	22	203	212	-9	-9	218	256	253	268	207	219	174	174	191	200	287	287	287	299	304	304	254	260	177	179	180	180	325	325	234	234	164	170	257	341	204	206	294	294	198	200	307	307	260	260	153	153	-9
06-200-16	12	22	212	212	122	124	250	250	243	268	207	221	170	172	191	200	287	290	281	299	304	306	260	272	169	177	204	218	323	329	182	186	170	203	257	263	190	208	276	276	198	200	307	307	258	258	150	153	157
06-200-17	12	22	212	215	-9	-9	252	288	243	253	207	207	172	184	191	191	281	287	273	273	304	304	260	260	169	177	196	204	325	325	194	198	164	164	259	267	198	202	297	297	198	204	307	307	258	258	150	150	157
06-200-18	12	22	212	212	116	122	220	232	268	273	207	219	170	180	188	191	287	290	179	285	304	304	257	257	163	177	214	214	321	331	194	234	164	164	291	291	204	208	294	297	198	198	292	307	258	260	153	303	166
06-200-19	12	22	212	215	-9	-9	218	218	243	268	203	219	176	180	197	200	287	287	293	297	304	304	257	260	163	171	-9	-9	327	327	182	182	167	173	287	287	204	206	297	297	198	200	304	307	258	258	150	150	157
06-200-20	12	22	209	215	124	124	226	226	243	283	219	219	172	186	191	203	287	290	291	291	304	304	257	260	177	179	188	194	323	325	186	186	164	170	257	257	200	202	276	276	198	198	307	307	258	260	150	150	187
15-181-01	13		212	218	124	126	232	234	263	268	213	215	172	174	203	206	281	281	175	175	304	304	257	260	175	177	190	196	311	319	182	206	161	161	257	259	186	186	294	300	196	206	304	316	258	264	150	150	157
15-181-02	13		203	212	124	126	232	238	268	268	209	215	172	180	206	206	287	290	175	175	304	304	257	263	177	177	210	216	311	311	182	194	173	173	257	259	186	194	294	294	204	204	316	316	260	260	150	150	157
15-181-03	13		212	212	116	126	228	230	253	258	203	213	178	182	203	206	281	287	175	175	304	304	260	260	175	177	186	186	311	323	182	194	173	173	257	261	194	194	294	297	202	202	-9	-9	258	258	150	150	157
15-181-04	13		-9	-9	126	128	-9	-9	258	268	203	213	174	180	200	206	281	287	175	175	304	304	260	260	177	177	186	208	-9	-9	182	194	173	173	259	261	186	194	294	300	202	204	-9	-9	258	262	150	150	157
1905	13	23	203	212	126	126	234	244	253	373	211	213	172	172	203	203	287	287	175	179	292	304	257	260	177	177	208	208	321	341	182	182	173	173	259	259	186	186	-9	-9	204	204	-9	-9	256	260	150	150	181
1906	13	23	203	212	124	126	232	232	268	268	211	215	172	182	203	203	287	287	175	175	304	304	260	263	169	175	186	186	321	321	182	182	170	173	257	259	186	194	-9	-9	204	204	295	307	260	260	150	150	181
1910	13	23	212	212	124	124	228	230	243	258	-9	-9	172	182	203	203	287	287	167	175	304	304	260	263	175	175	186	186	321	321	182	182	173	173	259	259	184	186	-9	-9	204	204	-9	-9	258	260	150	150	181
08-320-01	13	23	203	212	116	126	230	238	278	278	213	213	172	174	203	203	281	287	175	175	302	304	257	260	177	177	186	208	323	337	182	182	173	173	259	263	186	194	294	294	204	204	-9	-9	258	260	150	150	175
08-320-02	13	23	212	212	122	126	220	234	243	268	215	215	172	172	203	203	281	287	175	175	304	304	260	263	-9	-9	-9	-9	323	333	182	182	173	173	259	269	184	186	294	294	204	204	-9	-9	260	260	150	150	175
08-320-03	13	23	203	212	116	126	230	238	278	278	213	213	172	174	203	203	281	287	175	175	302	304	257	260	177	177	186	208	323	337	182	182	173	173	259	263	186	194	294	294	204	204	-9	-9	258	260	150	150	175
08-322-01	13	23	212	212	124	130	220	232	268	268	213	215	170	172	203	203	281	287	175	175	304	304	260	260	-9	-9	210	210	321	327	182	194	173	173	259	261	186	194	294	294	204	204	289	295	260	260	150	156	175
14-001-02	13	23	203	203	122	122	216	216	-9	-9	211	213	174	174	203	203	287	287	175	175	304	304	260	266	177	177	186	186	321	321	178	226	167	173	257	257	186	194	294	294	204	206	316	316	258	260	156	156	172
14-001-03	13	23	203	212	124	126	232	240	-9	-9	213	213	172	172	203	203	281	287	173	175	304	304	260	263	177	177	186	186	323	327	178	234	173	173	257	259	186	194	294	294	204	204	304	316	256	260	150	150	178
14-001-04	13	23	212	215	124	124	220	234	268	268	213	215	172	174	203	206	287	287	175	175	304	304	260	266	177	177	186	186	321	333	178	178	173	173	257	257	186	194	294	294	202	204	304	316	256	260	150	150	178
14-001-05	13	23	203	212	118	124	224	240	258	288	-9	-9	172	172	197	203	287	287	-9	-9	304	306	263	263	177	177	186	186	321	321	178	210	173	173	257	257	184	186	294	294	204	204	301	316	258	258	150	150	-9
14-001-06	13	23	212	212	124	126	234	242	288	293	213	213	176	176	194	203	281	287	175	179	304	304	260	263	177	177	206	206	321	331	178	178	173	173	259	261	194	194	294	294	204	204	316	316	260	260	150	156	178
14-001-07	13	23	212	212	126	126	220	232	243	258	213	213	172	174	203	206	281	281	175	175	304	304	263	263	175	177	186	186	321	327	178	178	173	173	257	257	184	184	294	294	204	204	316	316	-9	-9	150	150	175
14-001-08	13	23	212	212	126	126	232	234	288	293	213	215	176	176	194	206	281	287	175	179	304	304	260	263	177	177	206	206	321	321	178	178	173	173	259	261	184	194	294	294	204	204	316	316	-9	-9	150	150	175
14-001-09	13	23	203	212	124	126	222	232	253	258	215	219	172	172	203	203	287	287	175	181	304	304	254	266	177	177	216	216	321	333	178	194	173	173	257	259	184	184	294	294	202	204	316	316	258	260	150	150	175
14-001-10	13	23	212	212	122	126	-9	-9	253	328	215	215	174	176	203	203	287	287	175	175	304	304	260	266	179	179	186	186	321	323	178	178	173	173	257	259	184	186	294	294	204	204	316	316	260	260	150	153	175
210	14	24	212	215	116	442	218	238	268	268	215	219	170	170	191	197	287	287	285	285	292	306	263	263	177	177	180	184	325	331	206	210	164	179	335	365	202	214	-9	-9	196	196	298	310	252	258	153	303	175
212	14	24	212	215	116	124	234	240	268	328	203	247	172	180	188	200	287	287	181	181	304	304	242	254	177	179	184	184	327	327	190	206	173	197	-9	-9	206	206	294	294	196	202	-9	-9	256	256	150	306	169
213	14	24	212	215	126	438	236	244	253	253	203	221	170	170	191	200	287	287	175	283	304	304	254	257	169	177	194	210	325	325	206	214	173	179	271	343	200	202	297	297	196	196	295	307	258	258	150	150	181
214	14	24	206	215	436	436	216	234	253	328	211	219	170	180	191	200	287	287	171	283	304	304	242	257	169	173	184	194	323	325	182	218	176	179	291	343	206	214	276	294	200	202	-9	-9	-9	-9	150	303	205
215	14	24	212	212	116	124	218	234	253	333	203	215	170	180	200	200	281	287	175	185	304	304	257	260	171	179	-9	-9	325	335	194	206	173	173	291	343	202	214	297	300	196	196	307	307	260	260	144	150	175
216	14	24	206	212	126	438	218	228	253	278	203	219	174	184	191	197	287	287	175	175	304	304	257	260	163	171	196	196	325	331	206	214	164	179	259	345	198	204	294	294	196	200	-9	-9	260	288	303	306	178
218	14	24	206	212	122	124	216	218	243	333	203	203	170	180	191	194	281	287	175	175	304	304	257	260	177	179	184	184	325	327	206	206	164	173	261	295	186	204	288	297	196	198	-9	-9	258	258	150	156	208
219	14	24	203	212	116	124	220	234	243	268	211	219	180	180	191	191	287	287	177	283	304	304	257	260	163	179	184	184	327	331	206	206	167	167	-9	-9	184	202	-9	-9	196	204	-9	-9	-9	-9	303	303	175
5412	14	24	206	206	116	124	216	220	253	253	203	219	172	180	197	200	287	287	181	181	304	304	254	254	167	171	366	366	325	329	206	210	-9	-9	335	335	186	186	276	297	198	204	283	289	260	260	150	303	166
5413	14	24	203	212	122	126	216	232	253	253	211	219	172	178	191	197	281	287	181	283	304	304	257	260	-9	-9	196	198	323	327	174	206	179	179	257	291	186	202	294	297	198	206	271	283	260	260	150	303	178
5414	14	24	212	212	124	124	238	240	253	268	211	211	180	182	191	191	287	287	283	301	304	304	257	257	169	171	184	198	323	327	206	214	173	173	257	273	202	208	294	297	198	202	286	307	260	260	150	150	181
5415	14	24	212	215	116	124	230	266	258	263	203	203	174	180	191	191	281	287	277	299	304	304	257	257	169	177	184	184	323	333	190	194	170	176	257	289	202	212	294	303	204	206	-9	-9	258	260	150	303	166
5416	14	24	203	212	116	126	218	252	243	243	203	213	180	180	194	194	287	287	175	185	304	306	257	260	169	181	194	194	329	333	206	210	173	173	265	333	194	204	276	294	196	196	-9	-9	258	260	150	303	157
5417	14	24	206	212	124	126	216	226	273	273	203	219	172	180	191	191	281	287	175	289	304	304	260	260	165	187	188	188	327	329	194	206	170	173	291	335	186	206	294	297	196	196	271	283	256	260	150	303	175
5418	14	24	212	212	116	116	218	224	253	258	219	219	170	172	191	191	287	287	175	295	304	304	254	254	169	171	196	196	331	333	174	210	173	182	259	337	-9	-9	-9	-9	196	198	-9	-9	260	260	150	303	166
5419	14	24	212	215	126	214	216	230	268	268	219	224	172	180	203	203	281	281	175	175	304	304	248	260	177	179	194	194	323	327	206	214	164	173	267	349	202	204	294	294	196	198	-9	-9	258	258	150	150	178
5420	14	24	215	215	120	124	234	282	243	268	217	217	178	180	191	203	281	287	-9	-9	304	304	260	260	171	177	184	184	323	327	202	254	164	167	257	257	186	204	276	297	198	198	283	313	260	260	159	159	178
5421	14	24	212	212	124	126	234	248	253	268	213	215	170	180	191	200	287	287	177	177	304	310	257	257	-9	-9	366	366	329	331	190	190	164	164	295	351	186	202	297	297	196	198	286	286	258	260	150	153	181
13-292-01	14	24	206	215	116	124	228	234	243	268	219	219	170	170	188	191	281	287	181	187	304	304	260	260	163	163	192	196	331	331	194	194	164	164	257	291	196	206	294	294	196	196	307	307	260	262	150	150	-9
13-292-02	14	24	212	218	116	126	238	240	243	243	211	219	170	180	191	200	287	287	177	183	304	304	257	260	171	177	180	180	327	329	206	218	164	173	257	291	202	206	294	294	196	204	307	307	258	258	150	303	166
13-292-03	14	24	206	212	126	126	218	240	243	243	219	219	172	176	191	200	281	287	175	285	304	308	260	263	171	177	194	194	323	323	194	194	164	179	257	257	196	196	288	288	196	198	304	307	252	260	303	303	157
08-316-01	15	25	212	215	116	126	220	230	243	253	203	211	180	180	191	191	287	287	175	187	304	304	257	260	163	163	184	188	323	333	194	206	167	173	265	297	202	212	294	294	198	204	292	316	258	258	150	150	175
08-316-02	15	25	212	212	126	126	220	258	243	268	203	219	170	180	191	200	287	287	181	355	304	304	254	257	177	177	198	198	325	325	206	206	173	179	291	291	210	242	300	300	196	212	310	316	258	260	150	150	-9
08-316-03	15	25	209	212	124	126	220	242	268	288	203	205	180	180	-9	-9	287	287	175	181	304	304	257	260	179	179	-9	-9	331	331	198	206	164	164	257	333	186	204	294	294	196	198	304	325	256	258	150	303	181
08-316-04	15	25	206	212	124	126	230	260	-9	-9	219	225	180	186	-9	-9	287	287	175	175	304	304	254	260	163	183	186	196	323	329	206	214	164	170	259	291	190	202	297	297	196	202	304	316	262	262	150	303	157
08-316-05	15	25	212	212	124	126	216	226	278	343	203	203	172	196	-9	-9	281	290	175	183	304	304	257	260	177	177	184	188	325	329	206	206	173	173	257	265	186	204	294	294	202	204	304	322	258	260	156	156	178
08-316-06	15	25	206	206	116	124	218	240	253	268	203	203	170	182	-9	-9	287	287	-9	-9	304	304	254	254	163	175	184	184	325	333	194	206	167	173	257	339	192	216	297	300	196	202	304	316	258	260	150	150	157
08-316-07	15	25	206	206	122	122	220	220	298	318	203	219	180	182	191	197	281	287	175	181	304	304	257	260	171	175	196	196	325	329	206	214	173	173	257	291	186	204	294	297	198	204	307	331	260	260	150	150	178
08-316-08	15	25	203	212	122	438	216	246	253	278	211	219	178	184	-9	-9	287	287	175	279	304	304	242	260	177	177	196	196	323	325	206	206	164	164	267	291	186	204	297	297	196	198	307	316	258	258	153	303	157
08-316-09	15	25	212	215	124	126	224	234	253	333	211	219	172	184	-9	-9	281	287	175	283	304	304	257	257	163	171	184	186	331	333	186	206	173	173	257	265	202	208	294	300	198	204	304	325	260	260	150	150	148
08-316-10	15	25	212	212	124	436	218	228	253	268	203	215	176	180	-9	-9	287	287	175	175	304	304	257	260	163	177	198	198	325	329	182	194	164	167	257	339	186	204	294	297	196	204	304	310	260	260	150	303	178
08-316-11	15	25	212	212	124	440	220	240	243	273	203	271	180	184	-9	-9	287	287	175	181	304	304	254	257	175	179	188	188	325	329	182	198	173	173	291	331	204	224	312	312	196	204	304	322	258	258	150	303	178
08-316-12	15	25	212	212	126	126	222	234	243	253	203	215	170	170	-9	-9	287	287	175	177	304	304	254	257	173	173	194	214	333	335	206	206	173	173	259	339	202	228	276	297	196	198	292	304	258	258	153	153	175
08-316-13	15	25	212	212	124	126	216	234	243	268	203	213	172	174	-9	-9	287	287	175	369	304	304	257	257	163	177	184	184	331	385	222	222	173	173	265	271	208	210	276	294	196	196	292	307	258	258	150	150	157
08-316-14	15	25	212	212	124	126	220	250	253	253	203	221	172	180	200	206	287	287	181	299	304	304	254	260	163	169	188	188	325	333	206	214	167	173	257	257	186	202	276	297	196	204	301	304	260	260	150	150	160
08-316-15	15	25	212	212	122	438	218	218	248	268	203	215	176	180	191	200	281	287	175	175	304	306	254	257	163	177	188	188	325	327	206	234	173	173	265	293	204	204	276	297	204	206	304	307	262	262	150	303	157
13-294-02	15	25	212	212	126	214	214	220	268	278	203	211	172	180	-9	-9	287	287	299	333	304	304	260	260	163	171	-9	-9	321	329	194	194	161	161	259	291	202	208	294	297	196	196	307	307	260	260	150	156	175
13-294-03	15	25	212	215	124	126	-9	-9	268	268	203	211	170	180	191	197	287	287	175	181	304	304	257	260	163	175	180	180	325	327	194	206	-9	-9	259	291	186	204	294	297	196	198	-9	-9	258	258	150	156	157
13-294-05	15	25	203	212	124	124	222	244	243	268	203	211	170	188	191	197	281	287	175	183	304	306	254	257	177	187	192	192	327	327	206	206	173	173	291	357	186	204	300	300	196	196	-9	-9	258	258	150	303	166
13-294-06	15	25	203	212	126	438	220	236	243	318	203	203	170	180	197	203	287	287	181	181	304	304	257	260	177	177	198	198	325	325	-9	-9	164	164	257	269	202	208	294	294	202	204	-9	-9	258	260	150	150	166
13-295-01	15	25	212	212	122	126	224	234	268	283	203	211	172	180	200	203	287	287	175	175	304	306	257	257	163	189	184	198	325	329	206	206	164	167	343	349	186	204	294	294	-9	-9	-9	-9	260	260	150	150	157
13-295-02	15	25	212	212	116	124	222	250	253	288	203	219	170	180	197	200	287	290	175	283	304	306	260	260	171	177	186	186	327	331	198	210	-9	-9	257	291	204	206	297	297	196	198	307	307	256	260	150	150	157
08-319-01	15	26	212	212	126	438	216	234	268	273	215	219	172	184	191	197	287	287	175	273	304	304	257	257	163	175	184	184	329	333	186	186	164	173	259	345	196	202	276	294	196	202	304	307	258	258	303	303	172
08-319-02	15	26	209	212	124	126	216	218	268	273	211	229	172	180	191	191	287	287	175	181	304	304	254	257	169	169	184	184	323	331	182	194	170	173	257	275	208	212	276	297	196	202	304	304	258	258	156	156	178
08-319-03	15	26	206	212	116	124	218	236	253	268	215	215	170	180	191	194	287	287	175	179	304	304	254	257	171	179	194	198	325	331	194	206	173	173	329	355	186	186	276	297	196	198	304	304	258	258	150	153	172
08-319-04	15	26	206	206	116	116	222	232	253	253	203	211	182	184	191	200	281	287	175	293	304	306	260	260	177	187	188	188	325	333	206	218	173	173	341	341	194	204	297	297	196	198	304	304	260	260	303	303	196
08-319-05	15	26	212	212	124	126	218	240	268	268	203	219	178	180	191	200	287	287	181	303	304	304	251	254	175	179	194	196	323	325	206	218	167	167	257	257	196	202	276	276	196	196	304	325	-9	-9	150	150	157
08-319-06	15	26	212	212	116	438	218	218	243	268	203	219	170	178	-9	-9	287	287	175	175	304	304	257	260	169	177	188	188	325	333	202	230	164	173	337	337	186	198	294	297	198	202	304	307	258	258	150	150	178
08-319-07	15	26	212	212	124	126	232	240	268	328	211	215	170	172	-9	-9	281	287	175	183	304	304	257	257	177	177	184	196	325	327	226	226	173	173	257	257	202	202	294	297	198	202	310	319	262	262	150	156	169
08-319-08	15	26	209	215	124	438	220	248	243	268	211	219	180	180	191	200	281	287	175	183	304	304	257	257	163	171	188	196	325	325	-9	-9	173	176	257	291	204	226	294	294	196	202	304	325	258	258	150	150	148
08-319-09	15	26	206	212	124	126	218	234	243	243	219	219	168	180	191	200	281	287	175	271	304	304	257	260	171	177	184	184	325	327	194	206	164	173	291	329	186	196	294	294	196	196	292	310	260	260	150	150	175
08-319-10	15	26	212	212	124	124	220	220	243	278	203	221	172	180	191	191	287	290	175	359	304	306	260	260	171	177	188	188	327	347	206	210	170	170	297	297	202	210	276	297	196	202	307	307	258	260	150	303	157
08-319-11	15	26	212	212	126	440	218	232	243	268	213	219	168	174	200	200	287	287	175	353	304	304	260	263	163	185	184	188	323	331	206	206	167	167	257	339	202	206	279	297	196	202	304	307	258	258	153	303	175
08-319-12	15	26	212	215	126	436	220	238	243	268	203	203	170	170	194	200	287	287	181	181	304	304	257	257	177	177	196	196	323	325	206	206	170	173	257	345	200	204	276	297	196	202	292	307	256	256	150	303	175
08-319-13	15	26	206	212	116	126	220	228	263	323	203	217	180	180	191	191	287	287	179	181	304	304	260	260	163	171	184	184	327	327	194	194	167	173	257	339	202	204	276	276	196	202	304	307	260	260	150	159	175
08-319-14	15	26	212	215	116	124	218	238	-9	-9	211	223	176	190	-9	-9	281	287	171	183	304	304	257	257	169	177	184	200	319	327	206	234	167	173	285	325	186	198	294	294	202	202	292	304	258	260	150	150	181
08-319-15	15	26	212	215	116	438	218	236	248	253	203	217	170	172	197	200	287	287	-9	-9	304	304	254	260	171	177	188	196	325	339	206	242	164	173	257	257	194	202	288	294	202	204	307	316	258	258	150	150	178
08-319-16	15	26	206	212	122	126	218	238	263	268	203	219	170	172	-9	-9	287	287	269	269	304	304	257	257	177	179	184	188	325	347	198	198	173	173	259	335	198	208	291	297	198	202	304	325	258	258	150	150	175
08-319-17	15	26	212	212	116	126	218	260	268	298	203	219	180	186	191	197	287	287	175	181	304	306	260	260	177	177	188	188	325	325	206	210	164	197	265	337	186	186	297	297	196	202	304	310	260	260	150	150	181
08-319-18	15	26	203	206	116	438	228	230	273	303	203	203	172	172	191	203	287	287	175	175	304	304	257	260	177	177	196	196	325	329	174	218	164	170	257	341	204	204	288	297	196	206	304	307	258	260	150	150	166
08-319-19	15	26	212	212	126	128	240	268	243	268	203	203	170	170	-9	-9	281	287	183	315	304	304	257	257	163	163	216	216	321	325	194	222	164	167	257	297	204	204	276	297	196	196	307	325	258	264	150	303	157
08-318-01	15		212	212	116	116	220	236	263	273	203	203	172	180	-9	-9	287	287	299	333	304	304	257	260	163	175	184	196	327	329	230	230	-9	-9	359	359	196	204	294	294	198	208	286	286	258	258	150	303	163
08-318-02	15		206	206	116	116	-9	-9	263	278	203	203	172	178	191	200	287	287	175	175	304	304	251	257	163	163	188	188	323	325	206	218	-9	-9	335	337	202	202	276	276	198	202	-9	-9	260	260	150	303	166
08-318-03	15		212	215	128	128	220	242	248	273	203	219	170	180	197	197	281	287	179	181	304	304	254	257	177	177	184	184	323	325	194	206	170	170	257	291	186	204	294	297	198	198	307	307	258	258	150	159	175
08-318-04	15		212	215	116	126	226	240	268	298	203	215	174	182	191	191	287	290	175	175	304	304	254	254	175	175	184	184	325	329	174	206	170	170	291	291	202	222	300	300	198	198	-9	-9	260	260	150	150	157
08-318-05	15		203	212	124	126	218	248	298	303	211	211	170	170	191	194	287	287	175	175	304	304	257	260	175	175	198	198	323	339	214	234	173	173	259	337	202	216	294	294	198	202	307	307	266	266	150	150	160
08-318-06	15		212	212	124	124	222	224	243	268	219	219	172	182	197	203	287	290	175	175	304	304	260	260	163	177	184	184	325	327	198	198	167	173	291	331	198	204	294	294	196	198	307	307	258	262	150	156	175
08-318-07	15		212	215	116	126	222	238	268	273	211	221	180	180	200	209	281	287	175	287	304	304	260	260	171	179	196	198	325	327	194	214	-9	-9	329	361	204	208	294	294	196	196	286	289	262	262	150	150	157
08-318-08	15		206	212	122	126	222	234	263	273	219	221	180	180	191	200	287	287	175	177	304	304	257	260	163	163	160	188	321	325	206	206	-9	-9	257	273	204	206	294	297	196	196	307	313	258	258	150	150	175
08-318-09	15		212	215	116	438	238	244	253	313	211	219	176	180	188	200	287	287	283	283	304	304	260	260	179	179	188	188	319	331	206	222	164	167	265	291	196	210	294	300	200	204	292	292	258	262	150	303	175
[truncated: 1 more columns]
